# Supplementary material for: Fbxw7 suppresses carcinogenesis and stemness in triple-negative breast cancer through CHD4 degradation and Wnt/β-catenin pathway inhibition
Source: J Transl Med. 2024 Jan 24;22:99. doi: 10.1186/s12967-024-04897-2 (PMC10809768; doi:10.1186/s12967-024-04897-2)
Supplement: Supplementary file 2 — Additional file 2: The list differentially identified proteins by the co-IP-mass spectrometry. [file 12967_2024_4897_MOESM2_ESM.xlsx]

## Sheet: OE特有蛋白
Accession	Gene Name	Coverage [%]	# Peptides	# PSMs	# Unique Peptides	calc. pI
Q7L5A8	FA2H	3	1	1	1	8.66
Q12979	ABR	1	1	1	1	6.55
P13473	LAMP2	2	1	1	1	5.63
Q14114	LRP8	3	1	1	1	5.05
O14647	CHD2	0	1	1	1	8.1
Q9HAU0	PLEKHA5	1	1	1	1	7.53
P19823	ITIH2	2	1	1	1	6.86
Q5VIR6	VPS53	1	1	1	1	6.7
Q9NZJ4	SACS	0	1	1	1	7.05
Q8IZH2	XRN1	1	1	1	1	7.21
Q8TAQ2	SMARCC2	1	1	1	1	5.69
Q01844	EWSR1	2	1	1	1	9.33
Q9UID3	VPS51	2	1	1	1	6.47
O14974	PPP1R12A	1	1	1	1	5.4
Q7KZ85	SUPT6H	1	1	1	1	4.91
P02765	AHSG	2	1	1	1	5.72
Q9Y4H2	IRS2	1	1	1	1	8.65
Q9NRZ9	HELLS	1	1	1	1	7.93
Q7Z2T5	TRMT1L	1	1	1	1	7.88
Q8IWR0	ZC3H7A	1	1	1	1	7.3
O95466	FMNL1	1	1	1	1	5.72
Q8NDT2	RBM15B	1	1	1	1	9.85
Q96N66	MBOAT7	3	1	1	1	8.97
A6NMY6	ANXA2P2	3	1	1	1	6.95
P29508	SERPINB3	2	1	1	1	6.81
Q9UHB7	AFF4	1	1	1	1	9.31
Q86XP3	DDX42	1	1	1	1	7.02
P35030	PRSS3	4	1	1	1	7.49
P42694	HELZ	0	1	1	1	7.42
Q14674	ESPL1	0	1	1	1	7.55
O75116	ROCK2	1	1	1	1	6.02
O75815	BCAR3	1	1	1	1	7.96
Q96CW5	TUBGCP3	1	1	1	1	8.12
P11279	LAMP1	3	1	1	1	8.75
Q9H2P0	ADNP	1	1	1	1	7.34
Q9UBT2	UBA2	1	1	1	1	5.29
Q9NWH9	SLTM	1	1	1	1	7.87
Q6PCD5	RFWD3	1	1	1	1	6.46
P49207	RPL34	7	1	1	1	11.47
Q9Y4L1	HYOU1	2	1	1	1	5.22
Q8IWX8	CHERP	1	1	1	1	9.04
Q5BJF6	ODF2	2	1	1	1	7.62
Q9BSJ8	ESYT1	1	1	1	1	5.83
O94964	SOGA1	1	1	1	1	6.46
P62241	RPS8	4	1	1	1	10.32
O60763	USO1	1	1	1	1	4.91
Q86U86	PBRM1	1	1	1	1	6.89
Q15386	UBE3C	1	1	1	1	6.71
Q92878	RAD50	1	1	1	1	6.89
P26006	ITGA3	1	1	1	1	6.77
P42566	EPS15	2	1	1	1	4.64
Q6ZW31	SYDE1	1	1	1	1	8.43
P62847	RPS24	6	1	1	1	10.78
Q5JWF2	GNAS	1	1	1	1	5.03
Q9Y5L0	TNPO3	1	1	1	1	5.57
Q01814	ATP2B2	1	1	1	1	5.91
Q96KQ7	EHMT2	1	1	1	1	5.45
Q8N5U6	RNF10	1	1	1	1	6.92
Q9H2U1	DHX36	1	1	1	1	7.68
Q63ZY3	KANK2	1	1	1	1	5.63
Q6VY07	PACS1	1	1	1	1	7.74
Q8NB90	SPATA5	1	1	1	1	5.66
Q8N1G2	CMTR1	1	1	1	1	7.05
Q8N9T8	KRI1	1	1	1	1	5.14
Q5SRE5	NUP188	0	1	1	1	6.73
Q8WTT2	NOC3L	1	1	1	1	9.17
Q13523	PRPF4B	1	1	1	1	10.26
Q8N556	AFAP1	2	1	1	1	8.68
O14964	HGS	2	1	1	1	6.16
P02008	HBZ	5	1	1	1	8.21
P21980	TGM2	1	1	1	1	5.22
P84098	RPL19	5	1	1	1	11.47
O00592	PODXL	1	1	1	1	5.49
Q5MIZ7	PPP4R3B	1	1	1	1	4.96
Q5VWQ0	RSBN1	1	1	1	1	8.6
A3KN83	SBNO1	1	1	1	1	7.88
Q5T5Y3	CAMSAP1	1	1	1	1	6.73
P40429	RPL13A	5	1	1	1	10.93
Q9UIG0	BAZ1B	1	1	1	1	8.48
Q8IY81	FTSJ3	1	1	1	1	8.4
Q12965	MYO1E	1	1	1	1	8.92
Q9NW08	POLR3B	1	1	1	1	8.5
Q9Y4R8	TELO2	1	1	1	1	5.76
Q6ZRY4	RBPMS2	15	1	1	1	8.6
Q27J81	INF2	1	1	1	1	5.38
Q9NWB6	ARGLU1	3	1	1	1	10.35
Q96QB1	DLC1	1	1	1	1	6.4
P24928	POLR2A	1	1	1	1	7.37
Q92626	PXDN	1	1	1	1	7.17
Q9Y2J4	AMOTL2	1	1	1	1	7.3
Q92896	GLG1	1	1	1	1	6.9
O43823	AKAP8	2	1	1	1	5.15
Q5T447	HECTD3	1	1	1	1	5.64
Q9BRD0	BUD13	2	1	1	1	9.86
Q9HBD1	RC3H2	1	1	1	1	6.89
P42356	PI4KA	1	1	1	1	7.06
P41091	EIF2S3	3	1	1	1	8.4
P05091	ALDH2	1	1	1	1	7.05
Q13724	MOGS	1	1	1	1	8.9
Q9HCG8	CWC22	1	1	1	1	7.03
P55854	SUMO3	12	1	1	1	5.49
P62861	FAU	8	1	1	1	10.17
Q14978	NOLC1	2	1	1	1	9.47
Q16665	HIF1A	1	1	1	1	5.33
Q99661	KIF2C	1	1	1	1	7.83
Q5VYK3	ECPAS	1	1	1	1	7.12
Q14139	UBE4A	1	1	1	1	5.24
O15021	MAST4	0	1	1	1	8.62
Q8WXA9	SREK1	2	1	1	1	10.39
Q15678	PTPN14	1	1	1	1	8.31
P51587	BRCA2	0	1	1	1	6.71
Q8NI77	KIF18A	1	1	1	1	8.91
Q99650	OSMR	1	1	1	1	5.82
P53992	SEC24C	1	1	1	1	7.06
Q7Z5K2	WAPL	1	1	1	1	5.44
P25705	ATP5F1A	2	1	1	1	9.13
Q10567	AP1B1	1	1	1	1	5.06
Q96P48	ARAP1	1	1	1	1	6.23
Q86WJ1	CHD1L	1	1	1	1	6.9
Q9P2D0	IBTK	1	1	1	1	7.71
O95232	LUC7L3	4	1	1	1	9.79
Q9C0C2	TNKS1BP1	1	1	1	1	4.86
Q14498	RBM39	3	1	1	1	10.1
P33527	ABCC1	1	1	1	1	7.11
Q96R06	SPAG5	1	1	1	1	5
P83731	RPL24	5	1	1	1	11.25
O43242	PSMD3	2	1	1	1	8.44
Q86X27	RALGPS2	4	1	1	1	8.73
Q8TDW0	LRRC8C	1	1	1	1	7.62
O96028	NSD2	1	1	1	1	8.69
Q14684	RRP1B	1	1	1	1	9.76
Q92804	TAF15	2	1	1	1	8.02
P46087	NOP2	2	1	1	1	9.23
Q9HAU5	UPF2	1	1	1	1	5.69
P61011	SRP54	6	1	1	1	8.75
Q9UJF2	RASAL2	1	1	1	1	8.24
Q86TG7	PEG10	2	1	1	1	6.39
P61254	RPL26	6	1	1	1	10.55
Q06830	PRDX1	6	1	1	1	8.13
Q06210	GFPT1	1	1	1	1	7.11
P78316	NOP14	1	1	1	1	7.58
P43490	NAMPT	1	1	1	1	7.15
Q9NYL2	MAP3K20	1	1	1	1	7.87
Q9HDC9	APMAP	2	1	1	1	6.16
Q9H1A4	ANAPC1	0	1	1	1	6.3
Q9UKN8	GTF3C4	1	1	1	1	6.65
P0C0L4	C4A	1	1	1	1	7.08
Q8TF05	PPP4R1	1	1	1	1	4.77
O00461	GOLIM4	2	1	1	1	4.77
Q96H55	MYO19	1	1	1	1	7.71
P11166	SLC2A1	2	1	1	1	8.72
Q86US8	SMG6	1	1	1	1	7.05
P61313	RPL15	3	1	1	1	11.62
Q15459	SF3A1	2	1	1	1	5.22
Q07157	TJP1	1	1	1	1	6.7
Q9BTC0	DIDO1	1	1	1	1	7.88
Q8IY17	PNPLA6	1	1	1	1	7.74
P18124	RPL7	4	1	1	1	10.65
Q6R327	RICTOR	1	1	1	1	7.47
O95163	ELP1	1	1	1	1	5.94
P54132	BLM	1	1	1	1	7.49
O60502	OGA	1	1	1	1	4.91
Q6KC79	NIPBL	0	1	1	1	7.91
Q08AF3	SLFN5	1	1	1	1	8.22
P35606	COPB2	1	1	1	1	5.27
Q5JRX3	PITRM1	1	1	1	1	6.92
Q08170	SRSF4	1	1	1	1	11.52
P83881	RPL36A	8	1	1	1	10.58
P42695	NCAPD3	1	1	1	1	7.5
Q7L014	DDX46	1	1	1	1	9.29
Q9BYE2	TMPRSS13	1	1	1	1	8.63
Q69YN4	VIRMA	0	1	1	1	5.01
Q8WWK9	CKAP2	2	1	1	1	9.41
Q9Y5B9	SUPT16H	1	1	1	1	5.66
O75400	PRPF40A	1	1	1	1	7.56
Q86TB9	PATL1	1	1	1	1	6.67
P12270	TPR	1	1	1	1	5.02
O43847	NRDC	1	1	1	1	4.98
P63244	RACK1	3	1	1	1	7.69
O15013	ARHGEF10	1	1	1	1	5.68
P18858	LIG1	1	1	1	1	5.62
Q9H0D6	XRN2	1	1	1	1	7.47
Q14997	PSME4	1	1	1	1	6.9
P05067	APP	2	1	1	1	4.82
Q93050	ATP6V0A1	1	1	1	1	6.43
Q96PY5	FMNL2	1	1	1	1	7.4
Q7Z6Z7	HUWE1	0	1	1	1	5.22
Q9Y4B5	MTCL1	0	1	1	1	6.43
O94979	SEC31A	1	1	1	1	6.89
Q96RV3	PCNX1	1	1	1	1	7.21
Q14562	DHX8	1	1	1	1	8.32
P55196	AFDN	1	1	1	1	6.47
Q14258	TRIM25	2	1	1	1	8.09
P04040	CAT	2	1	1	1	7.39
Q07065	CKAP4	1	1	1	1	5.92
Q9Y2K7	KDM2A	1	1	1	1	7.58
P78344	EIF4G2	1	1	1	1	7.14
P0DOX8		4	1	1	1	6.76
Q9UBB9	TFIP11	1	1	1	1	5.67
Q5T6F2	UBAP2	1	1	1	1	7.34
P78332	RBM6	1	1	1	1	6.32
P49454	CENPF	0	1	1	1	5.1
O15197	EPHB6	1	1	1	1	6.65
P46776	RPL27A	7	1	1	1	11
Q8N1F7	NUP93	1	1	1	1	5.72
Q9H8Y5	ANKZF1	2	1	1	1	8.41
Q13428	TCOF1	1	1	1	1	9.04
Q6NZY4	ZCCHC8	2	1	1	1	4.87
P17301	ITGA2	1	1	1	1	5.25
P47914	RPL29	9	1	1	1	11.66
Q05209	PTPN12	1	1	1	1	5.62
Q16644	MAPKAPK3	9	1	1	1	7.28
Q6Y7W6	GIGYF2	1	1	1	1	5.54
Q6SJ93	FAM111B	2	1	1	1	8.59
P10644	PRKAR1A	3	1	1	1	5.35
Q7L5Y9	MAEA	2	1	1	1	8.69
P54578	USP14	3	1	1	1	5.3
Q86YP4	GATAD2A	2	1	1	1	9.94
P27816	MAP4	1	1	1	1	5.43
Q7Z2W4	ZC3HAV1	2	1	1	1	8.4
Q9UBU9	NXF1	2	1	1	1	8.51
Q9BQA1	WDR77	4	1	1	1	5.17
P01889	HLA-B	6	1	1	1	5.85
Q01844	EWSR1	2	1	2	1	9.33
Q13131	PRKAA1	1	1	1	1	8.12
Q9Y6N5	SQOR	3	1	1	1	9.11
Q9NR30	DDX21	1	1	1	1	9.28
Q9BRZ2	TRIM56	3	1	1	1	7.74
P11172	UMPS	2	1	1	1	7.24
P31947	SFN	6	1	1	1	4.74
P55072	VCP	1	1	1	1	5.26
Q99741	CDC6	3	1	1	1	9.58
P82650	MRPS22	3	1	1	1	7.9
P29508	SERPINB3	4	1	1	1	6.81
Q9NTK5	OLA1	3	1	1	1	7.81
Q9NSD9	FARSB	2	1	1	1	6.84
P04792	HSPB1	8	1	1	1	6.4
P35030	PRSS3	4	1	2	1	7.49
Q96HC4	PDLIM5	2	1	1	1	8.21
Q96P11	NSUN5	4	1	1	1	8.62
Q14247	CTTN	2	1	1	1	5.4
P49591	SARS1	2	1	1	1	6.43
Q9BZZ5	API5	2	1	1	1	7.34
O75914	PAK3	2	1	1	1	5.45
Q15046	KARS1	1	1	1	1	6.35
Q9H0S4	DDX47	2	1	1	1	9.1
Q96PK6	RBM14	2	1	1	1	9.67
O43615	TIMM44	3	1	1	1	8.32
Q06265	EXOSC9	3	1	1	1	5.29
Q8N684	CPSF7	2	1	1	1	8
Q96GD4	AURKB	4	1	1	1	9.29
Q8TCJ2	STT3B	1	1	1	1	8.91
Q9P0L2	MARK1	1	1	1	1	9.36
Q16881	TXNRD1	2	1	1	1	7.39
Q12834	CDC20	3	1	1	1	9.23
O14929	HAT1	3	1	1	1	5.69
Q53GT1	KLHL22	1	1	1	1	5.49
Q96CW1	AP2M1	2	1	1	1	9.54
Q9Y6E0	STK24	2	1	1	1	5.69
Q92974	ARHGEF2	1	1	1	1	7.27
P54886	ALDH18A1	2	1	1	1	7.12
Q14145	KEAP1	2	1	1	1	6.44
P00367	GLUD1	2	1	1	1	7.8
O00505	KPNA3	2	1	1	1	4.94
Q96D46	NMD3	2	1	1	1	7.14
P62753	RPS6	3	1	1	1	10.84
P15104	GLUL	3	1	1	1	6.89
Q8TDN6	BRIX1	2	1	1	1	9.92
P22102	GART	1	1	1	1	6.7
P17655	CAPN2	3	1	1	1	4.98
Q9BVQ7	SPATA5L1	1	1	1	1	8.09
P04844	RPN2	2	1	1	1	5.69
P35749	MYH11	1	1	1	1	5.5
Q13123	IK	2	1	1	1	6.64
Q96QK1	VPS35	2	1	1	1	5.49
P62333	PSMC6	3	1	1	1	7.49
P08240	SRPRA	1	1	1	1	8.95
Q9BUJ2	HNRNPUL1	2	1	1	1	6.92
Q02413	DSG1	2	1	1	1	5.03
P31153	MAT2A	4	1	1	1	6.48
P60228	EIF3E	3	1	1	1	6.04
Q8NHQ9	DDX55	2	1	1	1	9.25
P22234	PAICS	3	1	1	1	7.23
O76021	RSL1D1	2	1	1	1	10.13
P00558	PGK1	2	1	1	1	8.1
P51659	HSD17B4	2	1	1	1	8.84
P30153	PPP2R1A	2	1	1	1	5.11
P17174	GOT1	2	1	1	1	7.01
O75955	FLOT1	3	1	1	1	7.49
Q8IWS0	PHF6	4	1	1	1	8.68
Q01484	ANK2	0	1	1	1	5.14
Q9HCN4	GPN1	4	1	1	1	4.92
Q9NUQ8	ABCF3	1	1	1	1	6.34
Q12894	IFRD2	2	1	1	1	7.94
Q15025	TNIP1	2	1	1	1	6.62
Q9NVV4	MTPAP	1	1	1	1	9.04
O75683	SURF6	2	1	1	1	10.64
Q9H9A6	LRRC40	2	1	1	1	6.43
Q9H668	STN1	2	1	1	1	6.07
P48444	ARCN1	2	1	1	1	6.21
Q8NBS9	TXNDC5	2	1	1	1	5.97
Q9Y265	RUVBL1	3	1	1	1	6.42
P40938	RFC3	3	1	1	1	8.34
P62495	ETF1	3	1	1	1	5.71
Q9P258	RCC2	1	1	1	1	8.78
P30101	PDIA3	2	1	1	1	6.35
O15372	EIF3H	5	1	1	1	6.54
O94776	MTA2	2	1	1	1	9.66
Q6NVY1	HIBCH	2	1	1	1	8.19
P49674	CSNK1E	3	1	1	1	9.66
Q969G5	CAVIN3	4	1	1	1	6.43
P08243	ASNS	2	1	1	1	6.86
O15247	CLIC2	14	1	1	1	5.59
P04637	TP53	2	1	1	1	6.79
P12081	HARS1	2	1	1	1	5.88
P08922	ROS1	0	1	1	1	6.11
O75718	CRTAP	2	1	1	1	5.73
P53350	PLK1	2	1	1	1	8.91
Q9BQ39	DDX50	1	1	1	1	9.17
P26368	U2AF2	2	1	1	1	9.09
P40227	CCT6A	2	1	1	1	6.68
O96019	ACTL6A	2	1	1	1	5.6
Q9NR56	MBNL1	3	1	1	1	8.9
P10515	DLAT	1	1	1	1	7.84
Q8WUM4	PDCD6IP	1	1	1	1	6.52
Q9NZM5	NOP53	2	1	1	1	10.32
Q8IXK2	GALNT12	2	1	1	1	6.8
O00541	PES1	2	1	1	1	7.33
P26599	PTBP1	2	1	1	1	9.16
Q969X6	UTP4	1	1	1	1	8.85
P21589	NT5E	2	1	1	1	7.03
P47929	LGALS7B	15	1	1	1	7.62
P16104	H2AX	6	1	1	1	10.74
Q15427	SF3B4	3	1	1	1	8.56
P42025	ACTR1B	3	1	1	1	6.4
Q9Y3F4	STRAP	3	1	1	1	5.12
Q92769	HDAC2	2	1	1	1	5.91
Q9NXV2	KCTD5	5	1	1	1	6.24
P04083	ANXA1	4	1	1	1	7.02
Q16186	ADRM1	4	1	1	1	5.07
P31930	UQCRC1	3	1	1	1	6.37
Q02224	CENPE	1	1	1	1	5.64
P35250	RFC2	4	1	1	1	6.44
P02788	LTF	2	1	1	1	8.12
P43686	PSMC4	3	1	1	1	5.21
O60884	DNAJA2	3	1	1	1	6.48
Q14558	PRPSAP1	3	1	1	1	7.2
Q96RS6	NUDCD1	2	1	1	1	5.11
Q9Y5A9	YTHDF2	2	1	1	1	8.79
Q15084	PDIA6	3	1	1	1	5.08
P40222	TXLNA	3	1	1	1	6.52
Q5SSJ5	HP1BP3	2	1	1	1	9.67
Q13838	DDX39B	2	1	1	1	5.67
Q16630	CPSF6	2	1	1	1	7.15
Q7L1Q6	BZW1	3	1	1	1	5.92
P19525	EIF2AK2	2	1	1	1	8.4
Q01469	FABP5	7	1	1	1	7.01
P50579	METAP2	2	1	1	1	5.82
P07384	CAPN1	1	1	1	1	5.67
P82933	MRPS9	3	1	1	1	9.51
P41250	GARS1	2	1	1	1	7.03
P14324	FDPS	2	1	1	1	6.15
Q08554	DSC1	2	1	1	1	5.43
Q96HE9	PRR11	4	1	1	1	10.11
P17812	CTPS1	2	1	1	1	6.46
P07339	CTSD	2	1	1	1	6.54
Q9H0B6	KLC2	1	1	1	1	7.15
Q9NR12	PDLIM7	3	1	1	1	8.41
P04114	APOB	0	1	1	1	7.05
P63151	PPP2R2A	2	1	1	1	6.2
P62995	TRA2B	3	1	1	1	11.25
Q16891	IMMT	2	1	1	1	6.48
Q9H089	LSG1	1	1	1	1	6.38
Q9Y388	RBMX2	3	1	1	1	9.83
Q99816	TSG101	3	1	1	1	6.46
P01614	IGKV2D-40	11	1	1	1	4.61
P15531	NME1	5	1	1	1	6.19
Q9NQT5	EXOSC3	5	1	1	1	8.1
O00571	DDX3X	1	1	1	1	7.18
P08865	RPSA	4	1	1	1	4.87
P61204	ARF3	6	1	1	1	7.43
Q7L8L6	FASTKD5	1	1	1	1	8.13
P09382	LGALS1	9	1	1	1	5.5
Q9NR45	NANS	3	1	1	1	6.74
P31946	YWHAB	6	1	2	1	4.83
P62318	SNRPD3	8	1	1	1	10.32
Q8N5Z5	KCTD17	5	1	1	1	4.86
P04792	HSPB1	5	1	1	1	6.4
P62070	RRAS2	6	1	1	1	6.01
Q13151	HNRNPA0	2	1	1	1	9.29
E9PRG8	C11orf98	11	1	1	1	11.53
P25786	PSMA1	8	1	1	1	6.61
Q16629	SRSF7	5	1	1	1	11.82
P62273	RPS29	14	1	1	1	10.13
P48507	GCLM	5	1	1	1	6.02
P62316	SNRPD2	8	1	1	1	9.91
P20618	PSMB1	4	1	1	1	8.13
P06493	CDK1	3	1	1	1	8.4
P51148	RAB5C	5	1	1	1	8.41
Q15370	ELOB	10	1	1	1	4.88
P21291	CSRP1	9	1	1	1	8.57
Q96AG4	LRRC59	3	1	1	1	9.57
A0A075B6I1	IGLV4-60	8	1	1	1	6.25
P30041	PRDX6	5	1	1	1	6.38
P28066	PSMA5	3	1	1	1	4.79
P62841	RPS15	8	1	2	1	10.39
O75190	DNAJB6	2	1	1	1	9.16
O00560	SDCBP	4	1	1	1	7.53
Q96A08	H2BC1	9	1	1	1	10.32
P62873	GNB1	4	1	1	1	6
P15924	DSP	0	1	1	1	6.81
P42677	RPS27	14	1	1	1	9.45
P47756	CAPZB	4	1	1	1	6
P21796	VDAC1	4	1	1	1	8.54
Q9Y3B2	EXOSC1	6	1	1	1	8.24
P28799	GRN	2	1	1	1	6.83
P13987	CD59	6	1	1	1	6.48
P25788	PSMA3	5	1	1	1	5.33
Q8TAA3	PSMA8	4	1	1	1	8.98
P42261	GRIA1	1	1	1	1	7.71
Q9BRL6	SRSF8	3	1	1	1	11.72
Q8TC12	RDH11	4	1	1	1	8.82
P43307	SSR1	3	1	1	1	4.49
Q13242	SRSF9	5	1	1	1	8.65
Q9Y2R9	MRPS7	5	1	1	1	9.99
Q9NQ39	RPS10P5	9	1	2	1	10.13
P11021	HSPA5	2	1	1	1	5.16
Q15691	MAPRE1	4	1	1	1	5.14
P04818	TYMS	3	1	1	1	7.01
P37108	SRP14	10	1	1	1	10.04
P28070	PSMB4	4	1	1	1	5.97
Q9ULX9	MAFF	4	1	1	1	9.8
P63208	SKP1	7	1	1	1	4.54
P15559	NQO1	5	1	1	1	8.88
O00622	CCN1	3	1	1	1	8.21
P68431	H3C12	5	1	1	1	11.12
P82663	MRPS25	6	1	1	1	8.82
P0DP23	CALM1	9	1	1	1	4.22
Q9H9B4	SFXN1	3	1	1	1	9.07
P06703	S100A6	9	1	1	1	5.48
Q9Y6C9	MTCH2	4	1	1	1	7.97
P36542	ATP5F1C	4	1	1	1	9.22
P19388	POLR2E	7	1	1	1	5.95
O00487	PSMD14	4	1	1	1	6.52
Q9HC98	NEK6	3	1	1	1	8.03
Q07955	SRSF1	4	1	1	1	10.36
O14979	HNRNPDL	2	1	1	1	9.57
P68363	TUBA1B	3	1	1	1	5.06
Q9Y399	MRPS2	3	1	1	1	9.26
P48047	ATP5PO	5	1	1	1	9.96
P81605	DCD	10	1	1	1	6.54
Q8WXX5	DNAJC9	4	1	1	1	5.73
Q8NDH2	CCDC168	0	1	1	1	8.79
Q9H7E9	C8orf33	7	1	1	1	9.95
Q01081	U2AF1	5	1	1	1	8.81
Q96HS1	PGAM5	3	1	1	1	8.68
P40692	MLH1	3	1	1	1	5.72
Q9P016	THYN1	3	1	1	1	9.25
Q02978	SLC25A11	5	1	1	1	9.91
Q9NRX2	MRPL17	5	1	1	1	10.11
P08758	ANXA5	4	1	1	1	5.05
Q9NRX1	PNO1	6	1	1	1	9.73
Q15382	RHEB	5	1	1	1	5.92
P05387	RPLP2	29	1	1	1	4.54
P09132	SRP19	10	1	1	1	9.85
P61289	PSME3	3	1	1	1	5.95
P08579	SNRPB2	5	1	1	1	9.72
P67812	SEC11A	4	1	1	1	9.48
P25789	PSMA4	5	1	1	1	7.72
Q13423	NNT	2	2	2	2	8.09
Q71RC2	LARP4	4	2	2	2	6.61
P46977	STT3A	2	2	2	2	8.07
Q00341	HDLBP	2	2	2	2	6.87
P26373	RPL13	9	2	2	2	11.65
Q9UKV8	AGO2	3	2	2	1	9.19
Q86VP6	CAND1	2	2	2	2	5.78
Q8IVF7	FMNL3	2	2	2	2	6.65
Q12986	NFX1	2	2	2	2	8.24
O15226	NKRF	3	2	2	2	8.79
Q14683	SMC1A	2	2	2	2	7.64
Q96QE3	ATAD5	1	2	2	2	9.19
Q2M389	WASHC4	2	2	2	2	7.44
O75165	DNAJC13	1	2	2	2	6.74
Q9H6R4	NOL6	2	2	2	2	7.64
P08670	VIM	4	2	2	1	5.12
O43683	BUB1	2	2	2	2	6.47
O15427	SLC16A3	5	2	2	2	7.96
Q8N163	CCAR2	2	2	2	2	5.22
Q9UL18	AGO1	2	2	2	1	9.16
Q9Y383	LUC7L2	6	2	2	2	10.01
Q05397	PTK2	2	2	2	2	6.62
Q8IYB3	SRRM1	3	2	2	2	11.84
Q96RT1	ERBIN	1	2	2	2	5.5
P29317	EPHA2	3	2	2	2	6.23
O60716	CTNND1	2	2	2	2	6.23
Q8N122	RPTOR	1	2	2	2	6.89
P42285	MTREX	2	2	2	2	6.52
A5YKK6	CNOT1	1	2	2	2	7.11
P22102	GART	3	2	2	2	6.7
Q15022	SUZ12	3	2	2	2	8.81
O15294	OGT	2	2	2	2	6.7
Q9ULU4	ZMYND8	1	2	2	2	7.2
Q96A65	EXOC4	2	2	2	2	6.49
Q92888	ARHGEF1	3	2	3	2	5.66
Q01813	PFKP	2	2	2	2	7.55
Q5QJE6	DNTTIP2	3	2	2	2	6.16
Q92973	TNPO1	2	2	2	2	4.98
P57678	GEMIN4	2	2	2	2	6.04
P60842	EIF4A1	5	2	2	2	5.48
Q8N5C6	SRBD1	2	2	2	2	8.72
Q9P253	VPS18	1	2	2	2	6.07
P47897	QARS1	3	2	2	2	7.15
Q86XI2	NCAPG2	2	2	2	2	6.87
Q93008	USP9X	1	2	2	2	5.8
Q12797	ASPH	5	2	2	2	5.01
Q8IWC1	MAP7D3	3	2	2	2	9.32
P01023	A2M	1	2	4	2	6.46
O60814	H2BC12	16	2	2	2	10.32
Q07020	RPL18	12	2	2	2	11.72
Q96PV6	LENG8	3	2	2	2	9.11
Q32MZ4	LRRFIP1	3	2	2	2	4.65
Q9H2M9	RAB3GAP2	1	2	2	2	5.62
Q9P2E3	ZNFX1	1	2	2	2	7.3
Q14596	NBR1	3	2	2	2	5.12
O95235	KIF20A	3	2	2	2	6.92
P23396	RPS3	9	2	2	2	9.66
P30530	AXL	2	2	2	2	5.39
O75592	MYCBP2	0	2	2	2	7.02
Q70J99	UNC13D	2	2	2	2	6.65
P04406	GAPDH	9	2	2	2	8.46
Q6ZS17	RIPOR1	2	2	2	2	6.28
P0DOX5		3	2	4	2	8.72
P62805	H4C16	21	2	2	2	11.36
Q92841	DDX17	3	2	2	2	8.27
Q96Q89	KIF20B	1	2	2	2	5.67
Q5C9Z4	NOM1	3	2	2	2	8.1
P06576	ATP5F1B	5	2	2	2	5.4
P04843	RPN1	4	2	2	2	6.38
Q13136	PPFIA1	2	2	2	2	6.29
P29144	TPP2	2	2	2	2	6.32
Q15154	PCM1	1	2	2	2	5.02
Q9H8V3	ECT2	3	2	2	2	7.71
P55265	ADAR	2	2	2	2	8.65
Q9P2R3	ANKFY1	2	2	2	2	6.1
Q99700	ATXN2	2	2	2	2	9.57
Q9NQS7	INCENP	3	2	2	2	9.44
Q6P2E9	EDC4	1	2	2	2	5.86
P81605	DCD	20	2	2	2	6.54
Q96TA1	NIBAN2	3	2	2	2	6.19
Q8TEX9	IPO4	2	2	2	2	4.96
Q14692	BMS1	1	2	2	2	6.44
O95985	TOP3B	2	2	2	2	8.12
O75962	TRIO	1	2	2	2	6.37
Q96P70	IPO9	2	2	2	2	4.81
O15446	POLR1G	5	2	2	2	8.51
Q9H5V8	CDCP1	2	2	2	2	7.96
Q9BXP5	SRRT	2	2	2	2	5.96
O43592	XPOT	2	2	2	2	5.39
Q14CX7	NAA25	2	2	2	2	6.64
Q86Y91	KIF18B	2	2	2	2	8.62
Q66K74	MAP1S	3	2	2	2	7.3
Q6ZNB6	NFXL1	4	2	2	2	8.41
Q08554	DSC1	3	2	2	2	5.43
P36776	LONP1	2	2	2	2	6.39
Q9Y5S2	CDC42BPB	1	2	2	2	6.37
A0FGR8	ESYT2	2	2	2	2	9.26
Q9NNW5	WDR6	2	2	2	2	6.87
P29692	EEF1D	13	2	2	2	5.01
Q9Y6M1	IGF2BP2	4	2	2	1	8.46
Q13347	EIF3I	7	2	2	2	5.64
P02765	AHSG	5	2	2	2	5.72
P08865	RPSA	10	2	2	2	4.87
O43684	BUB3	6	2	2	2	6.84
Q9H0H5	RACGAP1	4	2	2	2	8.88
Q92734	TFG	7	2	2	2	5.1
Q86Y46	KRT73	4	2	3	1	7.23
Q7Z417	NUFIP2	4	2	2	2	8.7
P04899	GNAI2	7	2	2	1	5.54
Q7L0Y3	TRMT10C	6	2	2	2	9.36
Q14739	LBR	3	2	2	2	9.36
O43390	HNRNPR	3	2	2	1	8.13
P38159	RBMX	8	2	2	2	10.05
P34897	SHMT2	4	2	2	2	8.53
P55209	NAP1L1	5	2	2	1	4.46
P06744	GPI	5	2	2	2	8.32
Q86UE4	MTDH	5	2	2	2	9.32
Q5JWF2	GNAS	3	2	2	1	5.03
P62136	PPP1CA	5	2	2	2	6.33
P23258	TUBG1	5	2	2	2	6.14
Q9UMS4	PRPF19	6	2	4	2	6.61
Q5D862	FLG2	1	2	2	2	8.31
Q9ULV4	CORO1C	5	2	2	2	7.08
P46060	RANGAP1	4	2	2	2	4.68
O60664	PLIN3	6	2	2	2	5.44
P15311	EZR	3	2	2	2	6.27
Q9BXS6	NUSAP1	5	2	2	2	9.91
P33993	MCM7	3	2	2	2	6.46
Q9BXS5	AP1M1	5	2	2	2	7.3
Q9UI10	EIF2B4	5	2	2	2	9.38
P61221	ABCE1	4	2	2	2	8.34
O00425	IGF2BP3	5	2	2	1	8.87
Q99733	NAP1L4	6	2	2	1	4.69
P14923	JUP	3	2	2	2	6.14
Q96EY7	PTCD3	3	2	2	2	6.42
Q01518	CAP1	6	2	2	2	8.06
P24752	ACAT1	5	2	2	2	8.85
Q13501	SQSTM1	9	2	2	2	5.22
Q9UG63	ABCF2	3	2	2	2	7.37
P16070	CD44	4	2	2	2	5.33
P31689	DNAJA1	9	2	3	2	7.08
O43242	PSMD3	4	2	2	2	8.44
O75821	EIF3G	7	2	2	2	6.13
P19338	NCL	2	2	2	2	4.7
O60684	KPNA6	5	2	2	2	4.98
P13639	EEF2	2	2	2	2	6.83
Q06210	GFPT1	3	2	2	2	7.11
P55084	HADHB	4	2	2	2	9.41
P43490	NAMPT	4	2	2	2	7.15
P23526	AHCY	6	2	2	2	6.34
P42166	TMPO	3	2	2	2	7.66
Q16543	CDC37	7	2	2	2	5.25
P00505	GOT2	5	2	2	2	9.01
P50454	SERPINH1	6	2	2	2	8.69
Q9UHD8	SEPTIN9	4	2	2	2	8.97
Q53EZ4	CEP55	4	2	2	2	7.01
Q6NZI2	CAVIN1	6	2	2	2	5.6
P27797	CALR	5	2	2	2	4.44
Q8NCA5	FAM98A	5	2	3	2	8.95
Q9Y285	FARSA	4	2	2	2	7.8
Q13243	SRSF5	8	2	2	1	11.59
P25685	DNAJB1	6	2	2	2	8.63
Q9NY12	GAR1	7	2	2	2	10.92
P28074	PSMB5	10	2	2	2	6.92
P60866	RPS20	23	2	2	2	9.94
P28072	PSMB6	9	2	2	2	4.92
P18085	ARF4	11	2	2	2	7.14
P59190	RAB15	10	2	2	2	5.71
P18077	RPL35A	9	2	3	2	11.06
P62847	RPS24	9	2	2	2	10.78
Q9Y696	CLIC4	8	2	2	2	5.59
P62081	RPS7	9	2	2	2	10.1
P61981	YWHAG	8	2	2	2	4.89
P62913	RPL11	13	2	4	2	9.6
P62861	FAU	8	2	2	2	10.17
P63241	EIF5A	13	2	3	2	5.24
P46778	RPL21	16	2	3	2	10.49
P35268	RPL22	19	2	4	2	9.19
Q86V81	ALYREF	8	2	2	2	11.15
P62736	ACTA2	7	2	2	1	5.39
P62854	RPS26	18	2	2	2	11
P0DOX7		17	2	4	2	7.17
P12004	PCNA	11	2	2	2	4.69
P02794	FTH1	10	2	2	2	5.55
P10599	TXN	21	2	2	2	4.92
Q14681	KCTD2	17	2	2	2	5.29
P62826	RAN	10	2	2	2	7.49
P62244	RPS15A	13	2	2	2	10.13
P32119	PRDX2	10	2	2	1	5.97
P27348	YWHAQ	10	2	2	2	4.78
P60981	DSTN	14	2	2	2	7.85
P62258	YWHAE	9	2	2	2	4.74
P0DOX8		11	2	3	2	6.76
O15144	ARPC2	8	2	2	2	7.36
Q15717	ELAVL1	6	2	2	2	9.17
P47914	RPL29	14	2	2	2	11.66
Q6XZF7	DNMBP	2	3	3	3	5.39
P35251	RFC1	4	3	3	3	9.36
Q15424	SAFB	5	3	3	2	5.47
Q9H3U1	UNC45A	3	3	3	3	6.07
P11216	PYGB	3	3	3	3	6.86
Q8IWZ3	ANKHD1	1	3	3	1	5.73
Q05086	UBE3A	4	3	3	3	5.22
Q15648	MED1	2	3	3	3	8.73
P21399	ACO1	3	3	3	3	6.68
O75694	NUP155	3	3	3	3	6.16
Q9ULT8	HECTD1	2	3	3	3	5.35
Q6P158	DHX57	2	3	3	2	7.71
Q14444	CAPRIN1	4	3	3	3	5.25
O95757	HSPA4L	5	3	3	1	5.88
P17066	HSPA6	6	3	3	1	6.14
Q86VP1	TAX1BP1	4	3	3	3	5.43
Q5T749	KPRP	5	3	3	3	8.27
Q658Y4	FAM91A1	3	3	3	3	6.39
P00533	EGFR	2	3	3	3	6.68
Q96GQ7	DDX27	4	3	3	3	9.28
P19447	ERCC3	4	3	3	3	7.23
Q8IY37	DHX37	3	3	3	3	8.1
Q96N67	DOCK7	1	3	3	3	6.8
O15067	PFAS	3	3	3	3	5.76
Q14573	ITPR3	1	3	3	3	6.48
O75691	UTP20	1	3	3	3	7.39
Q9Y2A7	NCKAP1	3	3	3	3	6.62
Q8TCG1	CIP2A	3	3	3	3	6.23
Q0JRZ9	FCHO2	3	3	3	3	6.86
P49736	MCM2	3	3	3	3	5.52
Q14566	MCM6	4	3	3	3	5.41
Q01804	OTUD4	3	3	3	3	6.71
P11717	IGF2R	1	3	3	3	5.94
P26639	TARS1	4	3	3	3	6.67
P14923	JUP	5	3	3	3	6.14
P57740	NUP107	3	3	3	3	5.43
Q14151	SAFB2	3	3	3	2	6.16
P62424	RPL7A	12	3	3	3	10.61
Q02241	KIF23	4	3	4	3	8.51
P22314	UBA1	3	3	3	3	5.76
P0DMV8	HSPA1A	6	3	3	1	5.66
Q96PU5	NEDD4L	3	3	3	3	5.82
Q9BZQ8	NIBAN1	3	3	3	3	4.78
P51531	SMARCA2	2	3	3	1	7.2
O95239	KIF4A	2	3	3	3	6.27
P68363	TUBA1B	7	3	3	3	5.06
O60231	DHX16	3	3	3	3	6.8
Q5H9R7	PPP6R3	3	3	3	3	4.6
O95373	IPO7	4	3	3	3	4.82
Q9Y613	FHOD1	4	3	3	3	6.39
P23229	ITGA6	3	3	3	3	6.61
Q96KR1	ZFR	4	3	3	3	9.04
P49750	YLPM1	2	3	4	3	6.55
Q14241	ELOA	5	3	3	3	9.57
Q1KMD3	HNRNPUL2	5	3	4	3	4.91
P53814	SMTN	3	3	3	3	9.07
P46379	BAG6	3	3	3	3	5.6
Q86UP2	KTN1	3	3	3	3	5.64
Q5XKE5	KRT79	5	3	3	1	7.2
Q9BQ67	GRWD1	9	3	3	3	4.92
Q99729	HNRNPAB	9	3	3	2	8.21
P08133	ANXA6	4	3	3	3	5.6
Q9BY44	EIF2A	6	3	3	3	8.87
Q99832	CCT7	5	3	3	3	7.65
O75477	ERLIN1	11	3	3	3	7.87
P50991	CCT4	6	3	3	3	7.83
P35998	PSMC2	9	3	3	3	5.95
Q99848	EBNA1BP2	10	3	3	3	10.1
Q86YZ3	HRNR	4	3	3	3	10.04
P52292	KPNA2	7	3	3	3	5.4
P43034	PAFAH1B1	10	3	3	3	7.37
Q96I24	FUBP3	6	3	3	3	8.38
Q9UHB9	SRP68	6	3	3	3	8.56
Q9Y295	DRG1	12	3	3	3	8.9
P07237	P4HB	7	3	3	3	4.87
P29401	TKT	9	3	3	3	7.66
P21980	TGM2	4	3	3	3	5.22
P47897	QARS1	5	3	3	3	7.15
Q15366	PCBP2	10	3	3	2	6.79
P09543	CNP	6	3	3	3	9.07
P28799	GRN	7	3	3	3	6.83
O60506	SYNCRIP	5	3	4	2	8.59
Q00839	HNRNPU	3	3	3	3	6
Q9NWB6	ARGLU1	8	3	3	3	10.35
Q99873	PRMT1	10	3	3	3	5.35
Q92499	DDX1	4	3	3	3	7.23
Q12905	ILF2	10	3	3	3	5.26
P22626	HNRNPA2B1	14	3	4	3	8.95
Q07666	KHDRBS1	7	3	4	3	8.66
P54136	RARS1	4	3	3	3	6.68
Q13247	SRSF6	9	3	3	2	11.43
P52597	HNRNPF	10	3	3	2	5.58
O00622	CCN1	11	3	3	3	8.21
P16402	H1-3	14	3	5	3	11.02
Q14498	RBM39	7	3	4	3	10.1
Q9NX58	LYAR	9	3	3	3	9.57
Q92804	TAF15	7	3	5	1	8.02
P04439	HLA-A	12	3	3	3	6
P83111	LACTB	6	3	3	3	8.53
O75083	WDR1	5	3	3	3	6.65
P61158	ACTR3	10	3	3	3	5.88
Q09028	RBBP4	7	3	3	3	4.89
Q9UKM9	RALY	10	3	3	3	9.17
P49368	CCT3	6	3	3	3	6.49
P62195	PSMC5	9	3	3	2	7.55
Q9H4M9	EHD1	6	3	3	3	6.83
P62191	PSMC1	8	3	3	2	6.21
Q9NVI7	ATAD3A	4	3	3	3	8.98
P63104	YWHAZ	16	3	3	3	4.79
P50914	RPL14	15	3	5	3	10.93
Q86YZ3	HRNR	6	3	3	3	10.04
Q16698	DECR1	10	3	3	3	9.28
P42766	RPL35	19	3	5	3	11.05
P49207	RPL34	16	3	3	3	11.47
Q9Y3U8	RPL36	30	3	5	3	11.59
O95816	BAG2	16	3	3	3	6.7
O14950	MYL12B	19	3	4	3	4.84
Q5D862	FLG2	4	3	3	3	8.31
P84098	RPL19	10	3	5	3	11.47
P62899	RPL31	21	3	4	3	10.54
P32969	RPL9P9	11	3	6	3	9.95
P60709	ACTB	10	3	3	2	5.48
P22626	HNRNPA2B1	10	3	3	2	8.95
P62888	RPL30	37	3	3	3	9.63
P62910	RPL32	22	3	5	3	11.33
P00338	LDHA	9	3	4	2	8.27
P83731	RPL24	18	3	6	3	11.25
P60660	MYL6	25	3	4	3	4.65
P46782	RPS5	19	3	3	3	9.72
P61313	RPL15	19	3	4	3	11.62
Q969Q0	RPL36AL	25	3	3	1	10.65
P83881	RPL36A	25	3	3	1	10.58
P08708	RPS17	24	3	6	3	9.85
P06753	TPM3	10	3	3	3	4.72
Q53EP0	FNDC3B	4	4	4	4	5.95
Q92621	NUP205	2	4	4	4	6.19
P13010	XRCC5	6	4	4	4	5.81
Q9P035	HACD3	10	4	4	4	8.94
P38935	IGHMBP2	4	4	4	4	8.97
Q15393	SF3B3	4	4	5	4	5.26
P12236	SLC25A6	12	4	4	4	9.74
Q9Y2L1	DIS3	5	4	4	4	7.14
Q92576	PHF3	2	4	4	4	6.96
Q9NSV4	DIAPH3	4	4	4	4	7.03
P46821	MAP1B	2	4	4	4	4.81
Q9GZR7	DDX24	6	4	4	4	9.06
Q14764	MVP	5	4	5	4	5.48
Q9UHI6	DDX20	6	4	4	4	6.95
Q8TCJ2	STT3B	5	4	4	4	8.91
P35221	CTNNA1	4	4	4	4	6.29
Q99460	PSMD1	4	4	4	4	5.39
P33992	MCM5	5	4	4	4	8.37
P52732	KIF11	4	4	4	4	5.64
Q7Z460	CLASP1	3	4	4	4	9.03
Q9HCE1	MOV10	4	4	5	4	8.82
Q02413	DSG1	4	4	4	4	5.03
Q7Z478	DHX29	3	4	4	3	8.09
P33991	MCM4	4	4	4	4	6.74
Q8TEQ6	GEMIN5	3	4	4	4	6.62
P11142	HSPA8	8	4	4	2	5.52
Q96T88	UHRF1	6	4	4	4	7.56
O00203	AP3B1	4	4	4	4	6.04
Q9BZH6	WDR11	4	4	4	4	6.92
P23246	SFPQ	6	4	5	4	9.44
P00338	LDHA	12	4	4	4	8.27
Q9NYF8	BCLAF1	4	4	4	4	9.98
Q8WUM4	PDCD6IP	5	4	4	4	6.52
P49588	AARS1	5	4	4	4	5.53
Q8N3C0	ASCC3	2	4	4	4	7.09
P50570	DNM2	4	4	4	4	7.44
P78362	SRPK2	5	4	5	1	4.97
P23458	JAK1	3	4	4	4	7.55
P30260	CDC27	4	4	5	4	7.02
P02794	FTH1	21	4	6	4	5.55
P14618	PKM	8	4	4	4	7.84
Q9BQ52	ELAC2	5	4	4	4	7.9
Q13459	MYO9B	2	4	4	4	8.75
Q9BPX3	NCAPG	4	4	4	4	5.59
Q86VI3	IQGAP3	2	4	4	2	7.65
P04075	ALDOA	14	4	4	4	8.09
Q9BZE4	GTPBP4	7	4	4	4	9.5
P16989	YBX3	12	4	4	1	9.77
Q13283	G3BP1	10	4	4	3	5.52
O15371	EIF3D	8	4	5	4	6.05
P62979	RPS27A	30	4	7	4	9.64
P17987	TCP1	8	4	4	4	6.11
Q9Y3I0	RTCB	10	4	4	4	7.23
Q8NC51	SERBP1	12	4	5	4	8.65
Q13310	PABPC4	7	4	4	4	9.26
P61160	ACTR2	12	4	4	4	6.74
P40939	HADHA	6	4	4	4	9.04
Q15365	PCBP1	13	4	4	3	7.09
Q9Y262	EIF3L	8	4	4	4	6.34
Q14240	EIF4A2	14	4	5	1	5.48
Q04695	KRT17	11	4	5	1	5.02
Q13895	BYSL	11	4	4	4	8.12
Q9UHX1	PUF60	7	4	4	4	5.29
P05787	KRT8	7	4	5	1	5.59
O00303	EIF3F	14	4	4	4	5.45
P48643	CCT5	8	4	4	4	5.66
Q14258	TRIM25	8	4	5	4	8.09
P05388	RPLP0	17	4	6	4	5.97
P30050	RPL12	29	4	6	4	9.42
P12236	SLC25A6	13	4	5	2	9.74
P39019	RPS19	14	4	6	4	10.32
P62906	RPL10A	21	4	4	4	9.94
P62917	RPL8	12	4	6	4	11.03
P62979	RPS27A	32	4	4	4	9.64
P05141	SLC25A5	13	4	5	2	9.69
P23528	CFL1	29	4	5	4	8.09
O00299	CLIC1	17	4	4	4	5.17
P07195	LDHB	16	4	6	3	6.05
P35232	PHB1	15	4	4	4	5.76
P62266	RPS23	29	4	4	4	10.49
P18621	RPL17	23	4	6	4	10.17
P46777	RPL5	14	4	5	4	9.72
P16403	H1-2	19	4	6	4	10.93
P62851	RPS25	24	4	8	4	10.11
P62750	RPL23A	28	4	6	4	10.45
P39023	RPL3	13	5	5	5	10.18
P51532	SMARCA4	4	5	5	3	7.88
P27816	MAP4	6	5	5	5	5.43
Q86Y46	KRT73	6	5	8	1	7.23
Q86UK7	ZNF598	6	5	5	5	8.4
O75179	ANKRD17	2	5	5	3	6.52
P62979	RPS27A	30	5	30	5	9.64
P36578	RPL4	11	5	5	5	11.06
Q9Y678	COPG1	6	5	5	5	5.47
Q9UKK3	PARP4	3	5	5	5	5.66
Q5D862	FLG2	5	5	6	5	8.31
P34932	HSPA4	7	5	5	3	5.19
O00411	POLRMT	6	5	5	5	8.98
Q92499	DDX1	7	5	5	5	7.23
Q58FF6	HSP90AB4P	9	5	6	1	4.73
Q5UIP0	RIF1	3	5	5	5	5.52
Q9NQW6	ANLN	4	5	5	5	8.07
Q9P0K7	RAI14	5	5	5	5	6.21
P30622	CLIP1	4	5	5	5	5.36
O94851	MICAL2	3	5	5	5	8.34
P52701	MSH6	4	5	5	5	6.9
Q7L576	CYFIP1	4	5	6	5	6.9
P06748	NPM1	15	5	9	5	4.78
O60524	NEMF	4	5	5	5	6.35
P07437	TUBB	14	5	5	5	4.89
O15042	U2SURP	4	5	5	5	8.47
Q8N1N4	KRT78	8	5	6	3	6.02
O75153	CLUH	4	5	5	5	6.13
P05556	ITGB1	6	5	5	5	5.39
Q9H6S0	YTHDC2	3	5	5	5	8.4
P04114	APOB	1	5	6	5	7.05
P26641	EEF1G	14	5	7	5	6.67
P05388	RPLP0	20	5	6	5	5.97
P51991	HNRNPA3	20	5	6	5	9.01
Q9Y230	RUVBL2	12	5	5	5	5.64
P08670	VIM	12	5	5	5	5.12
Q9UN86	G3BP2	12	5	7	4	5.55
Q9Y383	LUC7L2	18	5	5	5	10.01
Q9NUQ6	SPATS2L	9	5	6	5	9.64
P05120	SERPINB2	13	5	5	5	5.63
P13489	RNH1	16	5	5	5	4.82
P41091	EIF2S3	13	5	5	5	8.4
P0DOX5		12	5	8	1	8.72
Q99661	KIF2C	8	5	5	5	7.83
P25705	ATP5F1A	10	5	6	5	9.13
P06576	ATP5F1B	13	5	6	5	5.4
P14866	HNRNPL	11	5	5	5	8.22
Q9BW19	KIFC1	10	5	5	5	8.98
Q14103	HNRNPD	17	5	7	4	7.81
P14868	DARS1	9	5	5	5	6.55
P06748	NPM1	13	5	7	5	4.78
P10809	HSPD1	12	5	5	5	5.87
P01860	IGHG3	14	5	8	1	7.9
P20042	EIF2S2	19	5	5	5	5.8
P02768	ALB	8	5	10	5	6.28
Q99623	PHB2	16	5	6	5	9.83
Q02543	RPL18A	30	5	7	5	10.71
P46779	RPL28	25	5	5	5	12.02
P68104	EEF1A1	11	5	5	5	9.01
P23396	RPS3	24	5	5	5	9.66
P07355	ANXA2	20	5	6	5	7.75
P15880	RPS2	17	5	6	5	10.24
Q96T76	MMS19	5	6	6	6	6.35
Q86V48	LUZP1	7	6	6	6	8.5
Q6WCQ1	MPRIP	8	6	6	6	6.21
Q02878	RPL6	22	6	6	6	10.58
Q9BUQ8	DDX23	7	6	6	6	9.55
O95782	AP2A1	6	6	6	6	7.03
O14980	XPO1	5	6	6	6	6.06
P08195	SLC3A2	10	6	6	6	5.01
P68104	EEF1A1	13	6	8	6	9.01
Q9NTI5	PDS5B	4	6	6	6	8.47
Q13823	GNL2	9	6	6	6	9.25
Q6N069	NAA16	6	6	6	1	7.87
P27824	CANX	8	6	6	6	4.6
P10412	H1-4	27	6	8	6	11.03
O43747	AP1G1	7	6	6	6	6.8
Q9UQE7	SMC3	7	6	6	6	7.18
Q14157	UBAP2L	8	6	6	6	7.11
Q01780	EXOSC10	7	6	6	6	8.46
Q3KQU3	MAP7D1	7	6	7	6	10.11
O94804	STK10	8	6	6	6	6.95
Q15398	DLGAP5	8	6	6	6	9
Q12906	ILF3	6	6	7	6	8.76
O95793	STAU1	11	6	6	6	9.44
P02768	ALB	8	6	19	6	6.28
P49411	TUFM	16	6	6	6	7.61
O76094	SRP72	10	6	6	6	9.26
P31943	HNRNPH1	16	6	7	5	6.3
P50990	CCT8	13	6	6	6	5.6
P35637	FUS	13	6	8	4	9.36
P26639	TARS1	7	6	6	6	6.67
P22061	PCMT1	24	6	12	6	7.21
P62277	RPS13	34	6	8	6	10.54
P02545	LMNA	10	6	6	6	7.02
P61353	RPL27	47	6	9	6	10.56
Q06830	PRDX1	29	6	8	5	8.13
P27635	RPL10	26	6	8	6	10.08
P63244	RACK1	22	6	6	6	7.69
P09651	HNRNPA1	17	6	7	5	9.13
P46776	RPL27A	33	6	7	6	11
Q9NZM1	MYOF	4	7	7	7	6.18
Q7Z2W4	ZC3HAV1	10	7	7	7	8.4
Q7Z794	KRT77	12	7	14	3	5.99
Q99459	CDC5L	10	7	7	7	8.18
P56192	MARS1	8	7	8	7	6.16
Q2NL82	TSR1	8	7	7	7	7.42
O95819	MAP4K4	8	7	7	7	7.46
Q08J23	NSUN2	10	7	7	7	6.77
Q5SW79	CEP170	5	7	7	7	7.11
Q15020	SART3	8	7	7	7	5.57
Q14697	GANAB	9	7	7	7	6.14
Q9P2J5	LARS1	7	7	7	7	7.3
Q8TDD1	DDX54	8	7	7	7	10.02
Q13045	FLII	6	7	7	7	6.05
P48634	PRRC2A	4	7	7	6	9.45
P53618	COPB1	10	7	9	7	6.05
P43243	MATR3	8	7	8	7	6.25
A6NHR9	SMCHD1	4	7	7	7	7.3
Q15021	NCAPD2	5	7	8	7	6.61
P28340	POLD1	6	7	7	7	7.03
O00410	IPO5	6	7	7	7	4.94
P07900	HSP90AA1	11	7	8	1	5.02
Q02878	RPL6	25	7	8	7	10.58
P13796	LCP1	11	7	7	7	5.43
P19474	TRIM21	17	7	7	7	6.38
Q01813	PFKP	13	7	8	7	7.55
P05198	EIF2S1	21	7	7	7	5.08
Q92841	DDX17	10	7	9	3	8.27
P06733	ENO1	19	7	7	7	7.39
P62280	RPS11	23	7	8	7	10.3
P62263	RPS14	41	7	7	7	10.05
Q9NXV2	KCTD5	38	7	15	7	6.24
P62249	RPS16	40	7	11	7	10.21
Q15058	KIF14	5	8	8	8	7.91
Q16531	DDB1	6	8	8	8	5.26
P33176	KIF5B	10	8	9	8	6.51
P26640	VARS1	7	8	8	8	7.59
P43246	MSH2	9	8	8	8	5.77
P25205	MCM3	10	8	9	8	5.77
P55060	CSE1L	9	8	8	8	5.77
Q14694	USP10	12	8	9	8	5.31
O14578	CIT	4	8	8	8	6.57
P60709	ACTB	24	8	9	8	5.48
O60841	EIF5B	8	8	9	8	5.49
Q5JTH9	RRP12	7	8	8	8	8.75
P55884	EIF3B	10	8	8	8	5
P55786	NPEPPS	8	8	9	8	5.72
Q04695	KRT17	19	8	12	2	5.02
Q99575	POP1	10	8	8	8	9.22
P02786	TFRC	11	8	8	8	6.61
P60842	EIF4A1	24	8	10	5	5.48
P67809	YBX1	39	8	10	5	9.88
P12956	XRCC6	15	8	10	8	6.64
P52272	HNRNPM	14	8	8	8	8.7
P34931	HSPA1L	16	8	15	1	6.02
Q9H6R7	WDCP	14	8	10	8	6.7
P62241	RPS8	42	8	11	8	10.32
Q07020	RPL18	39	8	12	8	11.72
Q14203	DCTN1	9	9	9	9	5.81
P19367	HK1	9	9	9	6	6.8
P02768	ALB	14	9	23	9	6.28
Q92616	GCN1	4	9	10	9	7.43
P05023	ATP1A1	10	9	10	9	5.49
Q9ULW0	TPX2	14	9	9	9	9.23
Q9BUJ2	HNRNPUL1	12	9	9	9	6.92
O00139	KIF2A	14	9	10	9	6.68
Q6PKG0	LARP1	8	9	9	9	8.82
P16615	ATP2A2	10	9	9	9	5.34
Q14669	TRIP12	5	9	10	9	8.48
O43290	SART1	14	9	11	9	6.13
Q16666	IFI16	11	9	10	9	9.28
P51116	FXR2	18	9	9	9	6.23
Q69YQ0	SPECC1L	9	9	9	9	5.76
P39023	RPL3	22	9	13	9	10.18
Q9BUF5	TUBB6	19	9	18	3	4.88
P07910	HNRNPC	23	9	11	9	5.08
P04259	KRT6B	17	9	10	4	8
P40429	RPL13A	31	9	14	9	10.93
P61254	RPL26	37	9	12	9	10.55
P18124	RPL7	32	9	13	9	10.65
P08779	KRT16	20	9	11	3	5.05
Q14974	KPNB1	14	10	11	10	4.78
P18206	VCL	10	10	10	10	5.66
O14617	AP3D1	9	10	10	10	8.48
P52789	HK2	12	10	10	7	6.05
O60610	DIAPH1	8	10	11	10	5.41
Q13263	TRIM28	12	10	10	10	5.77
Q92900	UPF1	10	10	11	10	6.61
Q14008	CKAP5	6	10	10	10	7.8
O94906	PRPF6	11	10	10	10	8.25
O95347	SMC2	8	10	10	10	8.43
Q96SB4	SRPK1	18	10	14	7	6.16
P51114	FXR1	18	10	10	10	6.15
P68104	EEF1A1	19	10	14	10	9.01
P14618	PKM	20	10	16	10	7.84
P12268	IMPDH2	23	10	10	10	6.9
P26373	RPL13	36	10	18	10	11.65
P02533	KRT14	25	10	13	4	5.16
Q02878	RPL6	25	10	14	10	10.58
P62753	RPS6	33	10	14	10	10.84
P62424	RPL7A	32	10	15	10	10.61
P46781	RPS9	44	10	11	10	10.65
P13647	KRT5	15	10	11	6	7.74
O60264	SMARCA5	10	11	11	11	8.09
P27708	CAD	5	11	11	11	6.46
O75534	CSDE1	15	11	12	11	6.25
Q9Y490	TLN1	6	11	11	11	6.07
Q9Y2W1	THRAP3	13	11	13	11	10.15
Q8WWM7	ATXN2L	12	11	13	11	8.59
P11586	MTHFD1	11	11	11	11	7.3
O43795	MYO1B	10	11	12	11	9.38
O43143	DHX15	14	11	12	11	7.46
Q9BQG0	MYBBP1A	8	11	12	11	9.28
P30876	POLR2B	11	11	12	11	6.87
Q15029	EFTUD2	13	11	14	10	5
P02533	KRT14	27	11	13	3	5.16
P04259	KRT6B	20	11	13	1	8
P61978	HNRNPK	25	11	13	11	5.54
P61247	RPS3A	41	11	19	11	9.73
Q12906	ILF3	13	12	14	12	8.76
P12814	ACTN1	14	12	14	5	5.41
P53396	ACLY	12	12	13	12	7.33
Q9UM54	MYO6	9	12	13	12	8.53
Q92598	HSPH1	16	12	14	9	5.39
Q13435	SF3B2	14	12	12	12	5.67
P13010	XRCC5	16	12	14	12	5.81
O00571	DDX3X	20	12	14	11	7.18
P48668	KRT6C	22	12	14	2	8
P04406	GAPDH	41	12	17	12	8.46
P17844	DDX5	21	12	16	8	8.92
P11940	PABPC1	19	12	14	12	9.5
P35527	KRT9	30	12	16	12	5.24
P14625	HSP90B1	16	13	15	11	4.84
P55072	VCP	18	13	16	13	5.26
Q04637	EIF4G1	10	13	13	13	5.33
Q9NTJ3	SMC4	11	13	14	13	6.79
B5ME19	EIF3CL	14	13	16	13	5.64
P42704	LRPPRC	10	13	13	13	6.13
Q9NZB2	FAM120A	15	13	13	13	8.88
Q9H6R7	WDCP	19	13	13	13	6.7
P11387	TOP1	17	13	14	13	9.31
P68032	ACTC1	35	13	27	2	5.39
P08779	KRT16	36	13	15	5	5.05
P68366	TUBA4A	27	13	20	2	5.06
P62269	RPS18	51	13	16	13	10.99
P62701	RPS4X	38	13	21	13	10.15
P35527	KRT9	28	13	22	13	5.24
O00159	MYO1C	12	14	14	14	9.41
Q9BXJ9	NAA15	14	14	15	9	7.42
Q8NE71	ABCF1	18	14	15	14	6.8
Q9UDY2	TJP2	14	14	14	14	7.4
Q13751	LAMB3	14	14	16	14	7.21
Q52LW3	ARHGAP29	12	14	14	14	6.74
P36578	RPL4	35	14	19	14	11.06
Q71U36	TUBA1A	31	14	22	3	5.06
P38646	HSPA9	21	14	18	14	6.16
Q07065	CKAP4	28	14	16	14	5.92
P13647	KRT5	22	14	15	10	7.74
P35908	KRT2	23	14	18	10	8
Q92614	MYO18A	8	15	16	15	6.3
Q02880	TOP2B	9	15	17	5	8
P02538	KRT6A	24	15	20	6	8
P15924	DSP	5	15	15	15	6.81
Q09666	AHNAK	11	15	19	15	6.15
Q01082	SPTBN1	8	15	15	15	5.57
Q7KZF4	SND1	18	15	15	15	7.17
P08238	HSP90AB1	22	15	16	9	5.03
P0DMV8	HSPA1A	24	15	28	8	5.66
Q9H0A0	NAT10	14	16	16	16	8.27
O43707	ACTN4	19	16	18	9	5.44
P19338	NCL	21	16	19	16	4.7
Q14839	CHD4	9	16	16	16	5.86
P13645	KRT10	33	16	26	14	5.21
P60709	ACTB	43	16	37	5	5.48
P11021	HSPA5	28	16	20	14	5.16
P13645	KRT10	26	16	21	13	5.21
P02533	KRT14	35	17	24	5	5.16
Q86YZ3	HRNR	21	17	25	17	10.04
Q9Y520	PRRC2C	6	17	20	16	9.13
P07814	EPRS1	13	17	18	17	7.33
P41252	IARS1	14	17	20	17	6.15
P08779	KRT16	36	17	24	7	5.05
P07437	TUBB	37	17	43	3	4.89
P68371	TUBB4B	37	17	43	3	4.89
O75533	SF3B1	15	18	21	18	7.09
P09874	PARP1	20	18	21	18	8.88
P35908	KRT2	32	18	21	12	8
Q92974	ARHGEF2	19	19	20	19	7.27
P46013	MKI67	10	19	20	19	9.45
O75643	SNRNP200	9	19	20	19	6.06
P46940	IQGAP1	11	19	19	17	6.48
Q13813	SPTAN1	9	20	21	20	5.35
P35527	KRT9	36	20	51	19	5.24
Q9NR30	DDX21	28	21	26	21	9.28
P49327	FASN	10	21	25	21	6.44
Q13200	PSMD2	25	21	25	21	5.2
P13647	KRT5	30	21	28	13	7.74
P11142	HSPA8	35	21	34	17	5.52
P35749	MYH11	9	22	39	1	5.5
P13639	EEF2	26	22	28	21	6.83
P04264	KRT1	39	23	33	18	8.12
Q14204	DYNC1H1	5	24	25	24	6.4
P02545	LMNA	35	24	28	24	7.02
P13645	KRT10	34	25	49	21	5.21
P78347	GTF2I	24	25	31	25	6.39
Q7L2E3	DHX30	23	26	29	26	8.78
O75369	FLNB	12	26	26	23	5.73
P04264	KRT1	48	26	42	21	8.12
P11388	TOP2A	18	27	33	17	8.72
P26358	DNMT1	18	27	28	27	7.75
Q14152	EIF3A	17	27	32	27	6.79
P07900	HSP90AA1	33	28	45	14	5.02
P53621	COPA	22	28	32	28	7.66
Q08211	DHX9	23	28	43	28	6.84
Q14315	FLNC	12	28	28	23	5.97
Q00839	HNRNPU	29	30	47	30	6
P35573	AGL	21	31	38	31	6.76
P08238	HSP90AB1	35	32	60	16	5.03
Q00610	CLTC	20	32	41	32	5.69
P35908	KRT2	49	34	60	26	8
Q9P2E9	RRBP1	28	34	41	34	8.6
Q6P2Q9	PRPF8	15	36	39	36	8.84
P78527	PRKDC	9	36	37	36	7.12
P04264	KRT1	53	39	79	35	8.12
Q14980	NUMA1	26	48	50	48	5.78
P02545	LMNA	56	52	123	52	7.02
P21333	FLNA	23	53	66	47	6.06
Q15149	PLEC	13	60	60	60	5.96
P35580	MYH10	31	69	99	45	5.54
P35579	MYH9	46	126	266	102	5.6

## Sheet: Sheet1
Gene Symbol(Substrate)
PRKDC
WT1
KMT2A
CCNG1
ATM
CCNA1
RELA
PSMD10
ASAP1
TAL1
TRIM24
MAP2K1
DHX9
ANKRD2
CDKN1C
MAPK7
RUNX1
ATR
TRRAP
NFATC1
MYBL1
PRKCI
NOTCH2
BARD1
NOTCH3
GAK
NFKB1
RUNX3
TSC2
HERC1
EPAS1
MACROH2A1
KPNA6
JUP
NFKBIB
CASK
FOXO3
DLG1
PTTG1
NCOR1
FOXM1
FOXO1
NFATC4
FBXW7
CTNNB1
MAPK8
DLG5
AIRE
SPAG6
APC2
CDK7
PI4K2A
HES2
RIPK2
MITF
ERN1
KIT
FGFR1
JUND
AHR
RPS6KA3
XIAP
SNTA1
IFNAR1
TGFBR1
CHD4
NTRK3
ANKAR
ZNF350
MBD1
EPHB6
CCND1
WEE1
TAF3
BCL2
DNM1
CREB1
SMARCA2
SMARCA4
STRADB
TRPV4
FBXL6
PER2
CCNB1
DNMT1
CDC25B
KLF1
FBH1
STK39
TP73
BUB1B
MYBL2
PER3
NFATC2
ANKLE1
GLI2
GLI3
KDR
BCL6
NEUROD1
WRN
NEDD1
NOTCH4
SHANK3
SHANK1
NCOR2
PRKCA
SUV39H1
NFKBIA
CDKN1A
DMXL2
SETD2
PDLIM5
TET3
BUB1
EGR1
BCL3
ESPN
ANKS1A
FOXD2
KPNA2
APBB1IP
EML2
HHEX
MED1
FOXO6
NFIC
IRAK1
EWSR1
NFIA
RIPK1
RBM14
IRAK3
CDK2
APC
PKP1
BIRC5
CSF1R
PDGFRB
ASCL1
TERF1
CASP9
MXD1
BTK
ITK
CDC20
OLIG2
RPS6KA1
BCORL1
PRAG1
OSTF1
SGK3
SPEN
SALL3
LATS2
OPA1
RCAN2
FBXO11
CCNJL
KMT2E
MAML1
TJP2
RCAN3
ZNF316
TGFBR2
ZXDA
ZXDB
ACVR1
TBCD
CDK1
EZH2
EGFR
ANK1
DUSP1
ANK2
CREM
GABPB1
IL10RB
ANK3
IL10RA
SIM2
KPNB1
GFI1B
SRCAP
ANKRD13C
MIB2
ASB2
BRIP1
NFKBIZ
RBCK1
HDAC6
BSN
PIK3C2A
CDC25C
CRY1
SETMAR
ZBTB2
DDX24
EHMT1
ZNF148
ZFYVE9
FYN
CBL
SHC1
FOXO4
FBXW8
SIRT1
COL7A1
PLA2G6
POLE
ANKRD13B
ANKRD31
OSBPL1A
FEM1B
BIRC3
TTN
CDK4
CSNK2A2
AKT1
PRKCZ
FADD
NCOA1
TRPV1
FZR1
HEY1
POU3F2
GATA2
PAX6
NFE2L2
FANCD2
DNMT3A
HELT
AHRR
CREB3
PRKN
MYOG
TFEB
CDC25A
ID4
SH3BP2
TP53BP2
PKN1
TTBK1
ANKS1B
CTTNBP2
KIDINS220
SMAD7
AXL
PRKCD
KLF4
VAV1
DDX5
VAV2
TERF2
MAPK14
CAMK4
NEUROG1
RBPMS
PI4KA
EHMT2
PKP4
CTNND2
SEPTIN4
EIF4E
DYRK1A
CLIP3
SEPTIN5
CXXC1
TAF5L
CDKL5
TBP
SCAP
CAMK1
PPP1R9A
CEBPB
DUSP4
DUSP8
NSD1
PKP2
CXXC4
PTTG3P
PTTG2
FBXW11
BTRC
CDK9
SMAD3
OBSCN
CDC42BPA
MYSM1
CREB3L3
SMARCC2
SMARCC1
ZNF224
RB1
KMT2D
CCNT1
DAPK1
ESR2
EZH1
ANKEF1
AGAP1
NFKBIE
RASGRF2
TRIM66
ANKRD28
ANKRD17
TRPA1
TNKS
FMNL1
SNRPB2
F3
ATF4
RNASEL
PTPN13
SHROOM2
IL16
AAK1
ANKRD23
ZDHHC17
ANKS4B
ANKRD53
RBM15B
TET1
KDM2B
BRSK1
LMO7
PAWR
ANKRD27
UACA
TNKS2
PRDM16
BIRC6
RAI14
ANKIB1
DACH1
SHROOM4
KMT2B
DICER1
KDM2A
PIK3CG
PLK1
AFDN
ACVR2B
SCRIB
LRRK2
PLEKHA7
KMT2C
PI4K2B
TNIK
EIF5B
NSD2
EPOR
TIE1
FLT3
BRCA2
ATN1
IFNLR1
CCAR1
KAT2A
CBLC
PIAS3
CHUK
ATF1
ZBTB16
PIK3C2G
CNTNAP1
KMT5B
NSD3
SETD5
SH3BP1
SIPA1L3
ZNF202
RPLP1
EGR2
ANKRD11
ZFPM1
RPTOR
PPP1R13L
NIFK
ZNF407
NOD2
RECQL
ATRX
USH1G
TNNI3K
MARK2
MIB1
NFKBID
ANKFY1
PCLO
CHEK1
PPP1R12A
PPP1R12B
TADA2A
CHEK2
TFAP2A
RARA
NCK1
LTK
CASP1
AKT2
ZEB1
ZAP70
MAPK9
BLK
PTPN12
PTK2B
NCF4
E2F4
CPSF6
EMB
COP1
SIPA1
SORBS1
PPP1R12C
CLSPN
DDX21
EBF1
PTPN22
TBL2
AGAP5
ARVCF
KPNA3
KPNA4
CTNND1
CCNA2
IFNGR2
KPNA1
RIPK4
AGAP7P
AGAP6
ANKRD46
ARMC8
ANKK1
GABPB2
AGAP11
CASKIN1
CASKIN2
AGAP4
MDFI
ANKRD6
DNM1L
MFN2
MX1
MX2
DNM2
CACNB2
CUL3
TTF1
PAXIP1
MFN1
EID3
FBXL20
IL1RAP
DNM3
CCNO
CCND2
CCND3
DLG4
TJP1
CCNB3
PIK3C2B
PER1
IRAK2
FBXO24
NFASC
TJP3
IFNGR1
GRK2
MPST
MPP1
CACNB1
DLG2
RBBP7
TST
MAGI3
ARMC6
IL20RB
CDKL2
ARAP1
MAGI1
MAP3K3
ASH1L
PIM2
PI4KB
FBXO10
FBXO9
FBXL5
CDC42BPB
DGAT1
HNF1A
CSTF1
EPS8
RALGDS
LCP2
MAP7
HERPUD1
HIST2H2BE
SYMPK
MYD88
TBL1XR1
TENM2
BICRA
CABIN1
CACNB4
EML1
RGS12
HIVEP1
TCF4
PIK3CA
YWHAG
PPP1CA
BTG1
IKZF1
FRMPD4
MAPKAPK3
HACE1
PHETA1
ASB11
SMG1
TCF12
MAP3K5
SH3GL1
SH3GL2
SYT11
KDM5D
SYNPO2L
IBTK
PDHX
PSMA7
XPO1
ATXN7
TLR2
PRDM1
PGR
TUBB
NR3C2
CLU
CDH2
EPHA2
SYK
CRKL
RANBP2
VCP
HDAC4
UBE2D3
CHAF1B
GRIN2B
MECOM
SS18
OCLN
DTX2
CAND1
NIN
RNF139
GATA6
TRIM9
TOLLIP
EML4
UBQLN4
UBE2D4
CCNYL3
CCNL1
MAPK10
MAPK11
SEPTIN14

## Sheet: Sheet2
Gene Name
FA2H	#N/A
ABR	#N/A
LAMP2	#N/A
LRP8	#N/A
CHD2	#N/A
PLEKHA5	#N/A
ITIH2	#N/A
VPS53	#N/A
SACS	#N/A
XRN1	#N/A
SMARCC2	SMARCC2
EWSR1	EWSR1
VPS51	#N/A
PPP1R12A	PPP1R12A
SUPT6H	#N/A
AHSG	#N/A
IRS2	#N/A
HELLS	#N/A
TRMT1L	#N/A
ZC3H7A	#N/A
FMNL1	FMNL1
RBM15B	RBM15B
MBOAT7	#N/A
ANXA2P2	#N/A
SERPINB3	#N/A
AFF4	#N/A
DDX42	#N/A
PRSS3	#N/A
HELZ	#N/A
ESPL1	#N/A
ROCK2	#N/A
BCAR3	#N/A
TUBGCP3	#N/A
LAMP1	#N/A
ADNP	#N/A
UBA2	#N/A
SLTM	#N/A
RFWD3	#N/A
RPL34	#N/A
HYOU1	#N/A
CHERP	#N/A
ODF2	#N/A
ESYT1	#N/A
SOGA1	#N/A
RPS8	#N/A
USO1	#N/A
PBRM1	#N/A
UBE3C	#N/A
RAD50	#N/A
ITGA3	#N/A
EPS15	#N/A
SYDE1	#N/A
RPS24	#N/A
GNAS	#N/A
TNPO3	#N/A
ATP2B2	#N/A
EHMT2	EHMT2
RNF10	#N/A
DHX36	#N/A
KANK2	#N/A
PACS1	#N/A
SPATA5	#N/A
CMTR1	#N/A
KRI1	#N/A
NUP188	#N/A
NOC3L	#N/A
PRPF4B	#N/A
AFAP1	#N/A
HGS	#N/A
HBZ	#N/A
TGM2	#N/A
RPL19	#N/A
PODXL	#N/A
PPP4R3B	#N/A
RSBN1	#N/A
SBNO1	#N/A
CAMSAP1	#N/A
RPL13A	#N/A
BAZ1B	#N/A
FTSJ3	#N/A
MYO1E	#N/A
POLR3B	#N/A
TELO2	#N/A
RBPMS2	#N/A
INF2	#N/A
ARGLU1	#N/A
DLC1	#N/A
POLR2A	#N/A
PXDN	#N/A
AMOTL2	#N/A
GLG1	#N/A
AKAP8	#N/A
HECTD3	#N/A
BUD13	#N/A
RC3H2	#N/A
PI4KA	PI4KA
EIF2S3	#N/A
ALDH2	#N/A
MOGS	#N/A
CWC22	#N/A
SUMO3	#N/A
FAU	#N/A
NOLC1	#N/A
HIF1A	#N/A
KIF2C	#N/A
ECPAS	#N/A
UBE4A	#N/A
MAST4	#N/A
SREK1	#N/A
PTPN14	#N/A
BRCA2	BRCA2
KIF18A	#N/A
OSMR	#N/A
SEC24C	#N/A
WAPL	#N/A
ATP5F1A	#N/A
AP1B1	#N/A
ARAP1	ARAP1
CHD1L	#N/A
IBTK	IBTK
LUC7L3	#N/A
TNKS1BP1	#N/A
RBM39	#N/A
ABCC1	#N/A
SPAG5	#N/A
RPL24	#N/A
PSMD3	#N/A
RALGPS2	#N/A
LRRC8C	#N/A
NSD2	NSD2
RRP1B	#N/A
TAF15	#N/A
NOP2	#N/A
UPF2	#N/A
SRP54	#N/A
RASAL2	#N/A
PEG10	#N/A
RPL26	#N/A
PRDX1	#N/A
GFPT1	#N/A
NOP14	#N/A
NAMPT	#N/A
MAP3K20	#N/A
APMAP	#N/A
ANAPC1	#N/A
GTF3C4	#N/A
C4A	#N/A
PPP4R1	#N/A
GOLIM4	#N/A
MYO19	#N/A
SLC2A1	#N/A
SMG6	#N/A
RPL15	#N/A
SF3A1	#N/A
TJP1	TJP1
DIDO1	#N/A
PNPLA6	#N/A
RPL7	#N/A
RICTOR	#N/A
ELP1	#N/A
BLM	#N/A
OGA	#N/A
NIPBL	#N/A
SLFN5	#N/A
COPB2	#N/A
PITRM1	#N/A
SRSF4	#N/A
RPL36A	#N/A
NCAPD3	#N/A
DDX46	#N/A
TMPRSS13	#N/A
VIRMA	#N/A
CKAP2	#N/A
SUPT16H	#N/A
PRPF40A	#N/A
PATL1	#N/A
TPR	#N/A
NRDC	#N/A
RACK1	#N/A
ARHGEF10	#N/A
LIG1	#N/A
XRN2	#N/A
PSME4	#N/A
APP	#N/A
ATP6V0A1	#N/A
FMNL2	#N/A
HUWE1	#N/A
MTCL1	#N/A
SEC31A	#N/A
PCNX1	#N/A
DHX8	#N/A
AFDN	AFDN
TRIM25	#N/A
CAT	#N/A
CKAP4	#N/A
KDM2A	KDM2A
EIF4G2	#N/A
TFIP11	#N/A
UBAP2	#N/A
RBM6	#N/A
CENPF	#N/A
EPHB6	EPHB6
RPL27A	#N/A
NUP93	#N/A
ANKZF1	#N/A
TCOF1	#N/A
ZCCHC8	#N/A
ITGA2	#N/A
RPL29	#N/A
PTPN12	PTPN12
MAPKAPK3	MAPKAPK3
GIGYF2	#N/A
FAM111B	#N/A
PRKAR1A	#N/A
MAEA	#N/A
USP14	#N/A
GATAD2A	#N/A
MAP4	#N/A
ZC3HAV1	#N/A
NXF1	#N/A
WDR77	#N/A
HLA-B	#N/A
EWSR1	EWSR1
PRKAA1	#N/A
SQOR	#N/A
DDX21	DDX21
TRIM56	#N/A
UMPS	#N/A
SFN	#N/A
VCP	VCP
CDC6	#N/A
MRPS22	#N/A
SERPINB3	#N/A
OLA1	#N/A
FARSB	#N/A
HSPB1	#N/A
PRSS3	#N/A
PDLIM5	PDLIM5
NSUN5	#N/A
CTTN	#N/A
SARS1	#N/A
API5	#N/A
PAK3	#N/A
KARS1	#N/A
DDX47	#N/A
RBM14	RBM14
TIMM44	#N/A
EXOSC9	#N/A
CPSF7	#N/A
AURKB	#N/A
STT3B	#N/A
MARK1	#N/A
TXNRD1	#N/A
CDC20	CDC20
HAT1	#N/A
KLHL22	#N/A
AP2M1	#N/A
STK24	#N/A
ARHGEF2	#N/A
ALDH18A1	#N/A
KEAP1	#N/A
GLUD1	#N/A
KPNA3	KPNA3
NMD3	#N/A
RPS6	#N/A
GLUL	#N/A
BRIX1	#N/A
GART	#N/A
CAPN2	#N/A
SPATA5L1	#N/A
RPN2	#N/A
MYH11	#N/A
IK	#N/A
VPS35	#N/A
PSMC6	#N/A
SRPRA	#N/A
HNRNPUL1	#N/A
DSG1	#N/A
MAT2A	#N/A
EIF3E	#N/A
DDX55	#N/A
PAICS	#N/A
RSL1D1	#N/A
PGK1	#N/A
HSD17B4	#N/A
PPP2R1A	#N/A
GOT1	#N/A
FLOT1	#N/A
PHF6	#N/A
ANK2	ANK2
GPN1	#N/A
ABCF3	#N/A
IFRD2	#N/A
TNIP1	#N/A
MTPAP	#N/A
SURF6	#N/A
LRRC40	#N/A
STN1	#N/A
ARCN1	#N/A
TXNDC5	#N/A
RUVBL1	#N/A
RFC3	#N/A
ETF1	#N/A
RCC2	#N/A
PDIA3	#N/A
EIF3H	#N/A
MTA2	#N/A
HIBCH	#N/A
CSNK1E	#N/A
CAVIN3	#N/A
ASNS	#N/A
CLIC2	#N/A
TP53	#N/A
HARS1	#N/A
ROS1	#N/A
CRTAP	#N/A
PLK1	PLK1
DDX50	#N/A
U2AF2	#N/A
CCT6A	#N/A
ACTL6A	#N/A
MBNL1	#N/A
DLAT	#N/A
PDCD6IP	#N/A
NOP53	#N/A
GALNT12	#N/A
PES1	#N/A
PTBP1	#N/A
UTP4	#N/A
NT5E	#N/A
LGALS7B	#N/A
H2AX	#N/A
SF3B4	#N/A
ACTR1B	#N/A
STRAP	#N/A
HDAC2	#N/A
KCTD5	#N/A
ANXA1	#N/A
ADRM1	#N/A
UQCRC1	#N/A
CENPE	#N/A
RFC2	#N/A
LTF	#N/A
PSMC4	#N/A
DNAJA2	#N/A
PRPSAP1	#N/A
NUDCD1	#N/A
YTHDF2	#N/A
PDIA6	#N/A
TXLNA	#N/A
HP1BP3	#N/A
DDX39B	#N/A
CPSF6	CPSF6
BZW1	#N/A
EIF2AK2	#N/A
FABP5	#N/A
METAP2	#N/A
CAPN1	#N/A
MRPS9	#N/A
GARS1	#N/A
FDPS	#N/A
DSC1	#N/A
PRR11	#N/A
CTPS1	#N/A
CTSD	#N/A
KLC2	#N/A
PDLIM7	#N/A
APOB	#N/A
PPP2R2A	#N/A
TRA2B	#N/A
IMMT	#N/A
LSG1	#N/A
RBMX2	#N/A
TSG101	#N/A
IGKV2D-40	#N/A
NME1	#N/A
EXOSC3	#N/A
DDX3X	#N/A
RPSA	#N/A
ARF3	#N/A
FASTKD5	#N/A
LGALS1	#N/A
NANS	#N/A
YWHAB	#N/A
SNRPD3	#N/A
KCTD17	#N/A
HSPB1	#N/A
RRAS2	#N/A
HNRNPA0	#N/A
C11orf98	#N/A
PSMA1	#N/A
SRSF7	#N/A
RPS29	#N/A
GCLM	#N/A
SNRPD2	#N/A
PSMB1	#N/A
CDK1	CDK1
RAB5C	#N/A
ELOB	#N/A
CSRP1	#N/A
LRRC59	#N/A
IGLV4-60	#N/A
PRDX6	#N/A
PSMA5	#N/A
RPS15	#N/A
DNAJB6	#N/A
SDCBP	#N/A
H2BC1	#N/A
GNB1	#N/A
DSP	#N/A
RPS27	#N/A
CAPZB	#N/A
VDAC1	#N/A
EXOSC1	#N/A
GRN	#N/A
CD59	#N/A
PSMA3	#N/A
PSMA8	#N/A
GRIA1	#N/A
SRSF8	#N/A
RDH11	#N/A
SSR1	#N/A
SRSF9	#N/A
MRPS7	#N/A
RPS10P5	#N/A
HSPA5	#N/A
MAPRE1	#N/A
TYMS	#N/A
SRP14	#N/A
PSMB4	#N/A
MAFF	#N/A
SKP1	#N/A
NQO1	#N/A
CCN1	#N/A
H3C12	#N/A
MRPS25	#N/A
CALM1	#N/A
SFXN1	#N/A
S100A6	#N/A
MTCH2	#N/A
ATP5F1C	#N/A
POLR2E	#N/A
PSMD14	#N/A
NEK6	#N/A
SRSF1	#N/A
HNRNPDL	#N/A
TUBA1B	#N/A
MRPS2	#N/A
ATP5PO	#N/A
DCD	#N/A
DNAJC9	#N/A
CCDC168	#N/A
C8orf33	#N/A
U2AF1	#N/A
PGAM5	#N/A
MLH1	#N/A
THYN1	#N/A
SLC25A11	#N/A
MRPL17	#N/A
ANXA5	#N/A
PNO1	#N/A
RHEB	#N/A
RPLP2	#N/A
SRP19	#N/A
PSME3	#N/A
SNRPB2	SNRPB2
SEC11A	#N/A
PSMA4	#N/A
NNT	#N/A
LARP4	#N/A
STT3A	#N/A
HDLBP	#N/A
RPL13	#N/A
AGO2	#N/A
CAND1	CAND1
FMNL3	#N/A
NFX1	#N/A
NKRF	#N/A
SMC1A	#N/A
ATAD5	#N/A
WASHC4	#N/A
DNAJC13	#N/A
NOL6	#N/A
VIM	#N/A
BUB1	BUB1
SLC16A3	#N/A
CCAR2	#N/A
AGO1	#N/A
LUC7L2	#N/A
PTK2	#N/A
SRRM1	#N/A
ERBIN	#N/A
EPHA2	EPHA2
CTNND1	CTNND1
RPTOR	RPTOR
MTREX	#N/A
CNOT1	#N/A
GART	#N/A
SUZ12	#N/A
OGT	#N/A
ZMYND8	#N/A
EXOC4	#N/A
ARHGEF1	#N/A
PFKP	#N/A
DNTTIP2	#N/A
TNPO1	#N/A
GEMIN4	#N/A
EIF4A1	#N/A
SRBD1	#N/A
VPS18	#N/A
QARS1	#N/A
NCAPG2	#N/A
USP9X	#N/A
ASPH	#N/A
MAP7D3	#N/A
A2M	#N/A
H2BC12	#N/A
RPL18	#N/A
LENG8	#N/A
LRRFIP1	#N/A
RAB3GAP2	#N/A
ZNFX1	#N/A
NBR1	#N/A
KIF20A	#N/A
RPS3	#N/A
AXL	AXL
MYCBP2	#N/A
UNC13D	#N/A
GAPDH	#N/A
RIPOR1	#N/A
H4C16	#N/A
DDX17	#N/A
KIF20B	#N/A
NOM1	#N/A
ATP5F1B	#N/A
RPN1	#N/A
PPFIA1	#N/A
TPP2	#N/A
PCM1	#N/A
ECT2	#N/A
ADAR	#N/A
ANKFY1	ANKFY1
ATXN2	#N/A
INCENP	#N/A
EDC4	#N/A
DCD	#N/A
NIBAN2	#N/A
IPO4	#N/A
BMS1	#N/A
TOP3B	#N/A
TRIO	#N/A
IPO9	#N/A
POLR1G	#N/A
CDCP1	#N/A
SRRT	#N/A
XPOT	#N/A
NAA25	#N/A
KIF18B	#N/A
MAP1S	#N/A
NFXL1	#N/A
DSC1	#N/A
LONP1	#N/A
CDC42BPB	CDC42BPB
ESYT2	#N/A
WDR6	#N/A
EEF1D	#N/A
IGF2BP2	#N/A
EIF3I	#N/A
AHSG	#N/A
RPSA	#N/A
BUB3	#N/A
RACGAP1	#N/A
TFG	#N/A
KRT73	#N/A
NUFIP2	#N/A
GNAI2	#N/A
TRMT10C	#N/A
LBR	#N/A
HNRNPR	#N/A
RBMX	#N/A
SHMT2	#N/A
NAP1L1	#N/A
GPI	#N/A
MTDH	#N/A
GNAS	#N/A
PPP1CA	PPP1CA
TUBG1	#N/A
PRPF19	#N/A
FLG2	#N/A
CORO1C	#N/A
RANGAP1	#N/A
PLIN3	#N/A
EZR	#N/A
NUSAP1	#N/A
MCM7	#N/A
AP1M1	#N/A
EIF2B4	#N/A
ABCE1	#N/A
IGF2BP3	#N/A
NAP1L4	#N/A
JUP	JUP
PTCD3	#N/A
CAP1	#N/A
ACAT1	#N/A
SQSTM1	#N/A
ABCF2	#N/A
CD44	#N/A
DNAJA1	#N/A
PSMD3	#N/A
EIF3G	#N/A
NCL	#N/A
KPNA6	KPNA6
EEF2	#N/A
GFPT1	#N/A
HADHB	#N/A
NAMPT	#N/A
AHCY	#N/A
TMPO	#N/A
CDC37	#N/A
GOT2	#N/A
SERPINH1	#N/A
SEPTIN9	#N/A
CEP55	#N/A
CAVIN1	#N/A
CALR	#N/A
FAM98A	#N/A
FARSA	#N/A
SRSF5	#N/A
DNAJB1	#N/A
GAR1	#N/A
PSMB5	#N/A
RPS20	#N/A
PSMB6	#N/A
ARF4	#N/A
RAB15	#N/A
RPL35A	#N/A
RPS24	#N/A
CLIC4	#N/A
RPS7	#N/A
YWHAG	YWHAG
RPL11	#N/A
FAU	#N/A
EIF5A	#N/A
RPL21	#N/A
RPL22	#N/A
ALYREF	#N/A
ACTA2	#N/A
RPS26	#N/A
PCNA	#N/A
FTH1	#N/A
TXN	#N/A
KCTD2	#N/A
RAN	#N/A
RPS15A	#N/A
PRDX2	#N/A
YWHAQ	#N/A
DSTN	#N/A
YWHAE	#N/A
ARPC2	#N/A
ELAVL1	#N/A
RPL29	#N/A
DNMBP	#N/A
RFC1	#N/A
SAFB	#N/A
UNC45A	#N/A
PYGB	#N/A
ANKHD1	#N/A
UBE3A	#N/A
MED1	MED1
ACO1	#N/A
NUP155	#N/A
HECTD1	#N/A
DHX57	#N/A
CAPRIN1	#N/A
HSPA4L	#N/A
HSPA6	#N/A
TAX1BP1	#N/A
KPRP	#N/A
FAM91A1	#N/A
EGFR	EGFR
DDX27	#N/A
ERCC3	#N/A
DHX37	#N/A
DOCK7	#N/A
PFAS	#N/A
ITPR3	#N/A
UTP20	#N/A
NCKAP1	#N/A
CIP2A	#N/A
FCHO2	#N/A
MCM2	#N/A
MCM6	#N/A
OTUD4	#N/A
IGF2R	#N/A
TARS1	#N/A
JUP	JUP
NUP107	#N/A
SAFB2	#N/A
RPL7A	#N/A
KIF23	#N/A
UBA1	#N/A
HSPA1A	#N/A
NEDD4L	#N/A
NIBAN1	#N/A
SMARCA2	SMARCA2
KIF4A	#N/A
TUBA1B	#N/A
DHX16	#N/A
PPP6R3	#N/A
IPO7	#N/A
FHOD1	#N/A
ITGA6	#N/A
ZFR	#N/A
YLPM1	#N/A
ELOA	#N/A
HNRNPUL2	#N/A
SMTN	#N/A
BAG6	#N/A
KTN1	#N/A
KRT79	#N/A
GRWD1	#N/A
HNRNPAB	#N/A
ANXA6	#N/A
EIF2A	#N/A
CCT7	#N/A
ERLIN1	#N/A
CCT4	#N/A
PSMC2	#N/A
EBNA1BP2	#N/A
HRNR	#N/A
KPNA2	KPNA2
PAFAH1B1	#N/A
FUBP3	#N/A
SRP68	#N/A
DRG1	#N/A
P4HB	#N/A
TKT	#N/A
TGM2	#N/A
QARS1	#N/A
PCBP2	#N/A
CNP	#N/A
GRN	#N/A
SYNCRIP	#N/A
HNRNPU	#N/A
ARGLU1	#N/A
PRMT1	#N/A
DDX1	#N/A
ILF2	#N/A
HNRNPA2B1	#N/A
KHDRBS1	#N/A
RARS1	#N/A
SRSF6	#N/A
HNRNPF	#N/A
CCN1	#N/A
H1-3	#N/A
RBM39	#N/A
LYAR	#N/A
TAF15	#N/A
HLA-A	#N/A
LACTB	#N/A
WDR1	#N/A
ACTR3	#N/A
RBBP4	#N/A
RALY	#N/A
CCT3	#N/A
PSMC5	#N/A
EHD1	#N/A
PSMC1	#N/A
ATAD3A	#N/A
YWHAZ	#N/A
RPL14	#N/A
HRNR	#N/A
DECR1	#N/A
RPL35	#N/A
RPL34	#N/A
RPL36	#N/A
BAG2	#N/A
MYL12B	#N/A
FLG2	#N/A
RPL19	#N/A
RPL31	#N/A
RPL9P9	#N/A
ACTB	#N/A
HNRNPA2B1	#N/A
RPL30	#N/A
RPL32	#N/A
LDHA	#N/A
RPL24	#N/A
MYL6	#N/A
RPS5	#N/A
RPL15	#N/A
RPL36AL	#N/A
RPL36A	#N/A
RPS17	#N/A
TPM3	#N/A
FNDC3B	#N/A
NUP205	#N/A
XRCC5	#N/A
HACD3	#N/A
IGHMBP2	#N/A
SF3B3	#N/A
SLC25A6	#N/A
DIS3	#N/A
PHF3	#N/A
DIAPH3	#N/A
MAP1B	#N/A
DDX24	DDX24
MVP	#N/A
DDX20	#N/A
STT3B	#N/A
CTNNA1	#N/A
PSMD1	#N/A
MCM5	#N/A
KIF11	#N/A
CLASP1	#N/A
MOV10	#N/A
DSG1	#N/A
DHX29	#N/A
MCM4	#N/A
GEMIN5	#N/A
HSPA8	#N/A
UHRF1	#N/A
AP3B1	#N/A
WDR11	#N/A
SFPQ	#N/A
LDHA	#N/A
BCLAF1	#N/A
PDCD6IP	#N/A
AARS1	#N/A
ASCC3	#N/A
DNM2	DNM2
SRPK2	#N/A
JAK1	#N/A
CDC27	#N/A
FTH1	#N/A
PKM	#N/A
ELAC2	#N/A
MYO9B	#N/A
NCAPG	#N/A
IQGAP3	#N/A
ALDOA	#N/A
GTPBP4	#N/A
YBX3	#N/A
G3BP1	#N/A
EIF3D	#N/A
RPS27A	#N/A
TCP1	#N/A
RTCB	#N/A
SERBP1	#N/A
PABPC4	#N/A
ACTR2	#N/A
HADHA	#N/A
PCBP1	#N/A
EIF3L	#N/A
EIF4A2	#N/A
KRT17	#N/A
BYSL	#N/A
PUF60	#N/A
KRT8	#N/A
EIF3F	#N/A
CCT5	#N/A
TRIM25	#N/A
RPLP0	#N/A
RPL12	#N/A
SLC25A6	#N/A
RPS19	#N/A
RPL10A	#N/A
RPL8	#N/A
RPS27A	#N/A
SLC25A5	#N/A
CFL1	#N/A
CLIC1	#N/A
LDHB	#N/A
PHB1	#N/A
RPS23	#N/A
RPL17	#N/A
RPL5	#N/A
H1-2	#N/A
RPS25	#N/A
RPL23A	#N/A
RPL3	#N/A
SMARCA4	SMARCA4
MAP4	#N/A
KRT73	#N/A
ZNF598	#N/A
ANKRD17	ANKRD17
RPS27A	#N/A
RPL4	#N/A
COPG1	#N/A
PARP4	#N/A
FLG2	#N/A
HSPA4	#N/A
POLRMT	#N/A
DDX1	#N/A
HSP90AB4P	#N/A
RIF1	#N/A
ANLN	#N/A
RAI14	RAI14
CLIP1	#N/A
MICAL2	#N/A
MSH6	#N/A
CYFIP1	#N/A
NPM1	#N/A
NEMF	#N/A
TUBB	TUBB
U2SURP	#N/A
KRT78	#N/A
CLUH	#N/A
ITGB1	#N/A
YTHDC2	#N/A
APOB	#N/A
EEF1G	#N/A
RPLP0	#N/A
HNRNPA3	#N/A
RUVBL2	#N/A
VIM	#N/A
G3BP2	#N/A
LUC7L2	#N/A
SPATS2L	#N/A
SERPINB2	#N/A
RNH1	#N/A
EIF2S3	#N/A
KIF2C	#N/A
ATP5F1A	#N/A
ATP5F1B	#N/A
HNRNPL	#N/A
KIFC1	#N/A
HNRNPD	#N/A
DARS1	#N/A
NPM1	#N/A
HSPD1	#N/A
IGHG3	#N/A
EIF2S2	#N/A
ALB	#N/A
PHB2	#N/A
RPL18A	#N/A
RPL28	#N/A
EEF1A1	#N/A
RPS3	#N/A
ANXA2	#N/A
RPS2	#N/A
MMS19	#N/A
LUZP1	#N/A
MPRIP	#N/A
RPL6	#N/A
DDX23	#N/A
AP2A1	#N/A
XPO1	XPO1
SLC3A2	#N/A
EEF1A1	#N/A
PDS5B	#N/A
GNL2	#N/A
NAA16	#N/A
CANX	#N/A
H1-4	#N/A
AP1G1	#N/A
SMC3	#N/A
UBAP2L	#N/A
EXOSC10	#N/A
MAP7D1	#N/A
STK10	#N/A
DLGAP5	#N/A
ILF3	#N/A
STAU1	#N/A
ALB	#N/A
TUFM	#N/A
SRP72	#N/A
HNRNPH1	#N/A
CCT8	#N/A
FUS	#N/A
TARS1	#N/A
PCMT1	#N/A
RPS13	#N/A
LMNA	#N/A
RPL27	#N/A
PRDX1	#N/A
RPL10	#N/A
RACK1	#N/A
HNRNPA1	#N/A
RPL27A	#N/A
MYOF	#N/A
ZC3HAV1	#N/A
KRT77	#N/A
CDC5L	#N/A
MARS1	#N/A
TSR1	#N/A
MAP4K4	#N/A
NSUN2	#N/A
CEP170	#N/A
SART3	#N/A
GANAB	#N/A
LARS1	#N/A
DDX54	#N/A
FLII	#N/A
PRRC2A	#N/A
COPB1	#N/A
MATR3	#N/A
SMCHD1	#N/A
NCAPD2	#N/A
POLD1	#N/A
IPO5	#N/A
HSP90AA1	#N/A
RPL6	#N/A
LCP1	#N/A
TRIM21	#N/A
PFKP	#N/A
EIF2S1	#N/A
DDX17	#N/A
ENO1	#N/A
RPS11	#N/A
RPS14	#N/A
KCTD5	#N/A
RPS16	#N/A
KIF14	#N/A
DDB1	#N/A
KIF5B	#N/A
VARS1	#N/A
MSH2	#N/A
MCM3	#N/A
CSE1L	#N/A
USP10	#N/A
CIT	#N/A
ACTB	#N/A
EIF5B	EIF5B
RRP12	#N/A
EIF3B	#N/A
NPEPPS	#N/A
KRT17	#N/A
POP1	#N/A
TFRC	#N/A
EIF4A1	#N/A
YBX1	#N/A
XRCC6	#N/A
HNRNPM	#N/A
HSPA1L	#N/A
WDCP	#N/A
RPS8	#N/A
RPL18	#N/A
DCTN1	#N/A
HK1	#N/A
ALB	#N/A
GCN1	#N/A
ATP1A1	#N/A
TPX2	#N/A
HNRNPUL1	#N/A
KIF2A	#N/A
LARP1	#N/A
ATP2A2	#N/A
TRIP12	#N/A
SART1	#N/A
IFI16	#N/A
FXR2	#N/A
SPECC1L	#N/A
RPL3	#N/A
TUBB6	#N/A
HNRNPC	#N/A
KRT6B	#N/A
RPL13A	#N/A
RPL26	#N/A
RPL7	#N/A
KRT16	#N/A
KPNB1	KPNB1
VCL	#N/A
AP3D1	#N/A
HK2	#N/A
DIAPH1	#N/A
TRIM28	#N/A
UPF1	#N/A
CKAP5	#N/A
PRPF6	#N/A
SMC2	#N/A
SRPK1	#N/A
FXR1	#N/A
EEF1A1	#N/A
PKM	#N/A
IMPDH2	#N/A
RPL13	#N/A
KRT14	#N/A
RPL6	#N/A
RPS6	#N/A
RPL7A	#N/A
RPS9	#N/A
KRT5	#N/A
SMARCA5	#N/A
CAD	#N/A
CSDE1	#N/A
TLN1	#N/A
THRAP3	#N/A
ATXN2L	#N/A
MTHFD1	#N/A
MYO1B	#N/A
DHX15	#N/A
MYBBP1A	#N/A
POLR2B	#N/A
EFTUD2	#N/A
KRT14	#N/A
KRT6B	#N/A
HNRNPK	#N/A
RPS3A	#N/A
ILF3	#N/A
ACTN1	#N/A
ACLY	#N/A
MYO6	#N/A
HSPH1	#N/A
SF3B2	#N/A
XRCC5	#N/A
DDX3X	#N/A
KRT6C	#N/A
GAPDH	#N/A
DDX5	DDX5
PABPC1	#N/A
KRT9	#N/A
HSP90B1	#N/A
VCP	VCP
EIF4G1	#N/A
SMC4	#N/A
EIF3CL	#N/A
LRPPRC	#N/A
FAM120A	#N/A
WDCP	#N/A
TOP1	#N/A
ACTC1	#N/A
KRT16	#N/A
TUBA4A	#N/A
RPS18	#N/A
RPS4X	#N/A
KRT9	#N/A
MYO1C	#N/A
NAA15	#N/A
ABCF1	#N/A
TJP2	TJP2
LAMB3	#N/A
ARHGAP29	#N/A
RPL4	#N/A
TUBA1A	#N/A
HSPA9	#N/A
CKAP4	#N/A
KRT5	#N/A
KRT2	#N/A
MYO18A	#N/A
TOP2B	#N/A
KRT6A	#N/A
DSP	#N/A
AHNAK	#N/A
SPTBN1	#N/A
SND1	#N/A
HSP90AB1	#N/A
HSPA1A	#N/A
NAT10	#N/A
ACTN4	#N/A
NCL	#N/A
CHD4	CHD4
KRT10	#N/A
ACTB	#N/A
HSPA5	#N/A
KRT10	#N/A
KRT14	#N/A
HRNR	#N/A
PRRC2C	#N/A
EPRS1	#N/A
IARS1	#N/A
KRT16	#N/A
TUBB	TUBB
TUBB4B	#N/A
SF3B1	#N/A
PARP1	#N/A
KRT2	#N/A
ARHGEF2	#N/A
MKI67	#N/A
SNRNP200	#N/A
IQGAP1	#N/A
SPTAN1	#N/A
KRT9	#N/A
DDX21	DDX21
FASN	#N/A
PSMD2	#N/A
KRT5	#N/A
HSPA8	#N/A
MYH11	#N/A
EEF2	#N/A
KRT1	#N/A
DYNC1H1	#N/A
LMNA	#N/A
KRT10	#N/A
GTF2I	#N/A
DHX30	#N/A
FLNB	#N/A
KRT1	#N/A
TOP2A	#N/A
DNMT1	DNMT1
EIF3A	#N/A
HSP90AA1	#N/A
COPA	#N/A
DHX9	DHX9
FLNC	#N/A
HNRNPU	#N/A
AGL	#N/A
HSP90AB1	#N/A
CLTC	#N/A
KRT2	#N/A
RRBP1	#N/A
PRPF8	#N/A
PRKDC	PRKDC
KRT1	#N/A
NUMA1	#N/A
LMNA	#N/A
FLNA	#N/A
PLEC	#N/A
MYH10	#N/A
MYH9	#N/A

## Sheet: Sheet3
Gene Name
SMARCC2	SMARCC2
EWSR1	EWSR1
PPP1R12A	PPP1R12A
FMNL1	FMNL1
RBM15B	RBM15B
EHMT2	EHMT2
PI4KA	PI4KA
BRCA2	BRCA2
ARAP1	ARAP1
IBTK	IBTK
NSD2	NSD2
TJP1	TJP1
AFDN	AFDN
KDM2A	KDM2A
EPHB6	EPHB6
PTPN12	PTPN12
MAPKAPK3	MAPKAPK3
EWSR1	EWSR1
DDX21	DDX21
VCP	VCP
PDLIM5	PDLIM5
RBM14	RBM14
CDC20	CDC20
KPNA3	KPNA3
ANK2	ANK2
PLK1	PLK1
CPSF6	CPSF6
CDK1	CDK1
SNRPB2	SNRPB2
CAND1	CAND1
BUB1	BUB1
EPHA2	EPHA2
CTNND1	CTNND1
RPTOR	RPTOR
AXL	AXL
ANKFY1	ANKFY1
CDC42BPB	CDC42BPB
PPP1CA	PPP1CA
JUP	JUP
KPNA6	KPNA6
YWHAG	YWHAG
MED1	MED1
EGFR	EGFR
JUP	JUP
SMARCA2	SMARCA2
KPNA2	KPNA2
DDX24	DDX24
DNM2	DNM2
SMARCA4	SMARCA4
ANKRD17	ANKRD17
RAI14	RAI14
TUBB	TUBB
XPO1	XPO1
EIF5B	EIF5B
KPNB1	KPNB1
DDX5	DDX5
VCP	VCP
TJP2	TJP2
CHD4	CHD4
TUBB	TUBB
DDX21	DDX21
DNMT1	DNMT1
DHX9	DHX9
PRKDC	PRKDC
